# Supplementary material for: High-dimensional mapping of human CEACAM1 expression on immune cells and association with melanoma drug resistance
Source: Commun Med (Lond). 2024 Jul 2;4:128. doi: 10.1038/s43856-024-00525-8 (PMC11219841; doi:10.1038/s43856-024-00525-8)
Supplement: Supplementary file 3 — Supplementary Data 1 [file 43856_2024_525_MOESM3_ESM.xlsx]

## Sheet: Fig,1f_Pie Chart
	Population	FCS Filename	Event count
	06 CD19+CD3- Total B Cells	PBMC HD (Expt 327316) combined.fcs copy_01_CD45_CD66b-_Lymphocytes_DCs_Monocytes_viSNE	11900
	06 CD19+CD3- Total B Cells	PBMC N (Expt 327316) combined.fcs copy_01_CD45_CD66b-_Lymphocytes_DCs_Monocytes_viSNE	14883
	06 CD19+CD3- Total B Cells	PBMC R (Expt 327316) combined.fcs copy_01_CD45_CD66b-_Lymphocytes_DCs_Monocytes_viSNE	9691
	06 CD19+CD3- Total B Cells	Tumor N (Expt 327316) combined.fcs copy_01_CD45_CD66b-_Lymphocytes_DCs_Monocytes_viSNE	53379
	06 CD19+CD3- Total B Cells	Tumor R (Expt 327316) combined.fcs copy_01_CD45_CD66b-_Lymphocytes_DCs_Monocytes_viSNE	27059
	37 CD4+CD8- CD4T Cells	PBMC HD (Expt 327316) combined.fcs copy_01_CD45_CD66b-_Lymphocytes_DCs_Monocytes_viSNE	26955
	37 CD4+CD8- CD4T Cells	PBMC N (Expt 327316) combined.fcs copy_01_CD45_CD66b-_Lymphocytes_DCs_Monocytes_viSNE	48330
	37 CD4+CD8- CD4T Cells	PBMC R (Expt 327316) combined.fcs copy_01_CD45_CD66b-_Lymphocytes_DCs_Monocytes_viSNE	43711
	37 CD4+CD8- CD4T Cells	Tumor N (Expt 327316) combined.fcs copy_01_CD45_CD66b-_Lymphocytes_DCs_Monocytes_viSNE	43080
	37 CD4+CD8- CD4T Cells	Tumor R (Expt 327316) combined.fcs copy_01_CD45_CD66b-_Lymphocytes_DCs_Monocytes_viSNE	58832
	30 CD8+CD161lo/-CD8 abT Cells	PBMC HD (Expt 327316) combined.fcs copy_01_CD45_CD66b-_Lymphocytes_DCs_Monocytes_viSNE	13486
	30 CD8+CD161lo/-CD8 abT Cells	PBMC N (Expt 327316) combined.fcs copy_01_CD45_CD66b-_Lymphocytes_DCs_Monocytes_viSNE	21007
	30 CD8+CD161lo/-CD8 abT Cells	PBMC R (Expt 327316) combined.fcs copy_01_CD45_CD66b-_Lymphocytes_DCs_Monocytes_viSNE	12485
	30 CD8+CD161lo/-CD8 abT Cells	Tumor N (Expt 327316) combined.fcs copy_01_CD45_CD66b-_Lymphocytes_DCs_Monocytes_viSNE	8056
	30 CD8+CD161lo/-CD8 abT Cells	Tumor R (Expt 327316) combined.fcs copy_01_CD45_CD66b-_Lymphocytes_DCs_Monocytes_viSNE	6289
	56 CD28+CD161hi CD4- MAIT/NKT	PBMC HD (Expt 327316) combined.fcs copy_01_CD45_CD66b-_Lymphocytes_DCs_Monocytes_viSNE	279
	56 CD28+CD161hi CD4- MAIT/NKT	PBMC N (Expt 327316) combined.fcs copy_01_CD45_CD66b-_Lymphocytes_DCs_Monocytes_viSNE	1216
	56 CD28+CD161hi CD4- MAIT/NKT	PBMC R (Expt 327316) combined.fcs copy_01_CD45_CD66b-_Lymphocytes_DCs_Monocytes_viSNE	2003
	56 CD28+CD161hi CD4- MAIT/NKT	Tumor N (Expt 327316) combined.fcs copy_01_CD45_CD66b-_Lymphocytes_DCs_Monocytes_viSNE	15
	56 CD28+CD161hi CD4- MAIT/NKT	Tumor R (Expt 327316) combined.fcs copy_01_CD45_CD66b-_Lymphocytes_DCs_Monocytes_viSNE	9
	19 CD45+CD56+Total NK	PBMC HD (Expt 327316) combined.fcs copy_01_CD45_CD66b-_Lymphocytes_DCs_Monocytes_viSNE	14585
	19 CD45+CD56+Total NK	PBMC N (Expt 327316) combined.fcs copy_01_CD45_CD66b-_Lymphocytes_DCs_Monocytes_viSNE	17246
	19 CD45+CD56+Total NK	PBMC R (Expt 327316) combined.fcs copy_01_CD45_CD66b-_Lymphocytes_DCs_Monocytes_viSNE	22034
	19 CD45+CD56+Total NK	Tumor N (Expt 327316) combined.fcs copy_01_CD45_CD66b-_Lymphocytes_DCs_Monocytes_viSNE	102
	19 CD45+CD56+Total NK	Tumor R (Expt 327316) combined.fcs copy_01_CD45_CD66b-_Lymphocytes_DCs_Monocytes_viSNE	106
	13 CD14+/-CD11c+Total Monocytes	PBMC HD (Expt 327316) combined.fcs copy_01_CD45_CD66b-_Lymphocytes_DCs_Monocytes_viSNE	21680
	13 CD14+/-CD11c+Total Monocytes	PBMC N (Expt 327316) combined.fcs copy_01_CD45_CD66b-_Lymphocytes_DCs_Monocytes_viSNE	13453
	13 CD14+/-CD11c+Total Monocytes	PBMC R (Expt 327316) combined.fcs copy_01_CD45_CD66b-_Lymphocytes_DCs_Monocytes_viSNE	19817
	13 CD14+/-CD11c+Total Monocytes	Tumor N (Expt 327316) combined.fcs copy_01_CD45_CD66b-_Lymphocytes_DCs_Monocytes_viSNE	4882
	13 CD14+/-CD11c+Total Monocytes	Tumor R (Expt 327316) combined.fcs copy_01_CD45_CD66b-_Lymphocytes_DCs_Monocytes_viSNE	6154
	23 CD123+CD11c-pDC	PBMC HD (Expt 327316) combined.fcs copy_01_CD45_CD66b-_Lymphocytes_DCs_Monocytes_viSNE	181
	23 CD123+CD11c-pDC	PBMC N (Expt 327316) combined.fcs copy_01_CD45_CD66b-_Lymphocytes_DCs_Monocytes_viSNE	334
	23 CD123+CD11c-pDC	PBMC R (Expt 327316) combined.fcs copy_01_CD45_CD66b-_Lymphocytes_DCs_Monocytes_viSNE	434
	23 CD123+CD11c-pDC	Tumor N (Expt 327316) combined.fcs copy_01_CD45_CD66b-_Lymphocytes_DCs_Monocytes_viSNE	592
	23 CD123+CD11c-pDC	Tumor R (Expt 327316) combined.fcs copy_01_CD45_CD66b-_Lymphocytes_DCs_Monocytes_viSNE	489
	22 HLA-DR+ DC	PBMC HD (Expt 327316) combined.fcs copy_01_CD45_CD66b-_Lymphocytes_DCs_Monocytes_viSNE	2515
	22 HLA-DR+ DC	PBMC N (Expt 327316) combined.fcs copy_01_CD45_CD66b-_Lymphocytes_DCs_Monocytes_viSNE	2094
	22 HLA-DR+ DC	PBMC R (Expt 327316) combined.fcs copy_01_CD45_CD66b-_Lymphocytes_DCs_Monocytes_viSNE	2449
	22 HLA-DR+ DC	Tumor N (Expt 327316) combined.fcs copy_01_CD45_CD66b-_Lymphocytes_DCs_Monocytes_viSNE	3448
	22 HLA-DR+ DC	Tumor R (Expt 327316) combined.fcs copy_01_CD45_CD66b-_Lymphocytes_DCs_Monocytes_viSNE	2806

## Sheet: Fig. 1h_B Cells Composition
	HD	P N	P R	T N	T R		Table Analyzed	Major subset-B cell
	9.2954	16.5006	3.9975	55.6916	2.7205
	11.9337	16.6934	13.164	57.2932	11.8543		Column E	T R
	8.8766	6.754	9.7573	37.8433	3.9463		vs.	vs.
	3.7524	8.5531	3.6374	5.5484	7.3196		Column D	T N
	10.4721	3.6224	8.3059	29.1225	19.4868
				48.2042	3.1568		Paired t test
				5.4392	4.3374		P value	0.0488
				4.5547	19.003		P value summary	*
				5.7971	3.6311		Significantly different (P < 0.05)?	No
					6.5719		One- or two-tailed P value?	Two-tailed
					52.241		t, df	t=2.322, df=8
					15.6622		Number of pairs	9
					13.354
					24.9773		How big is the difference?
					9.2466		Mean of differences (E - D)	-19.34
							SD of differences	24.99
							SEM of differences	8.328
							95% confidence interval	-38.54 to -0.1323
							R squared (partial eta squared)	0.4026
							How effective was the pairing?
							Correlation coefficient (r)	-0.1776
							P value (one tailed)	0.3238
							P value summary	ns
							Was the pairing significantly effective?	No

## Sheet: Fig. 1h_Monocytic Cell
	HD	P N	P R	T N	T R		Table Analyzed	Major subset-Monocytes
	18.6164	7.3026	18.9638	2.6469	27.8299
	17.4563	4.6402	20.2079	3.7845	24.2384		Column E	T R
	17.0968	11.6833	13.9874	1.3461	17.8623		vs.	vs.
	19.7777	8.5694	5.9532	4.5185	42.6068		Column D	T N
	8.7714	20.0798	17.4055	1.6563	4.4965
				0.9944	44.4536		Paired t test
				47.7894	36.6096		P value	0.2163
				42.896	8.5641		P value summary	ns
				24.5217	22.9484		Significantly different (P < 0.05)?	No
					5.7361		One- or two-tailed P value?	Two-tailed
					1.3227		t, df	t=1.342, df=8
					1.3569		Number of pairs	9
					1.5891
					1.8663		How big is the difference?
					19.72		Mean of differences (E - D)	11.05
							SD of differences	24.7
							SEM of differences	8.233
							95% confidence interval	-7.934 to 30.04
							R squared (partial eta squared)	0.1838
							How effective was the pairing?
							Correlation coefficient (r)	-0.09713
							P value (one tailed)	0.4018
							P value summary	ns
							Was the pairing significantly effective?	No

## Sheet: Fig. 1h_Dendrtic Cell
	HD	P N	P R	T N	T R		Table Analyzed	Major subset-DC
	1.1974	1.1712	1.1259	7.6197	12.7815
	1.7134	1.5009	2.2786	1.2733	4.5534		Column E	T R
	1.7648	1.3656	1.2645	4.9047	14.8454		vs.	vs.
	1.962	1.9642	1.5267	1.3807	1.6813		Column D	T N
	2.1589	2.3463	2.6535	1.277	2.5444
	1.8735			13.5253	1.7509		Paired t test
				31.1353	5.1981		P value	0.4025
				10.8986	2.4328		P value summary	ns
				6.2226	3.7717		Significantly different (P < 0.05)?	No
					1.0842		One- or two-tailed P value?	Two-tailed
					1.415		t, df	t=0.8839, df=8
					2.1157		Number of pairs	9
					2.6657
					4.143		How big is the difference?
							Mean of differences (E - D)	-3.186
							SD of differences	10.81
							SEM of differences	3.605
							95% confidence interval	-11.50 to 5.126
							R squared (partial eta squared)	0.08898
							How effective was the pairing?
							Correlation coefficient (r)	-0.03712
							P value (one tailed)	0.4622
							P value summary	ns
							Was the pairing significantly effective?	No

## Sheet: Fig. 1h_pDC
	HD	P N	P R	T N	T R		Table Analyzed	pDC
	0.0649	0.1818	0.4591	0.6612	1.011
	0.0648	0.2185	0	0.2472	0.0662		Column E	T R
	0.1299	0.5297	0.2348	0.0946	0.1598		vs.	vs.
	0.1884	0.3106	0.1638	0.1159	0.0295		Column D	T N
	0.1977	0.2869	0.4282	0.5321	0.153
				0.1348	0		Paired t test
				0.2327	0		P value	0.3884
				0	0.1136		P value summary	ns
				0.1739	0.0726		Significantly different (P < 0.05)?	No
					0.2503		One- or two-tailed P value?	Two-tailed
					0.1142		t, df	t=0.9121, df=8
					0.4276		Number of pairs	9
					0.1024
					0.5793		How big is the difference?
					0.2551		Mean of differences (E - D)	-0.06519
							SD of differences	0.2144
							SEM of differences	0.07147
							95% confidence interval	-0.2300 to 0.09963
							R squared (partial eta squared)	0.09419
							How effective was the pairing?
							Correlation coefficient (r)	0.7407
							P value (one tailed)	0.0112
							P value summary	*
							Was the pairing significantly effective?	Yes

## Sheet: Fig. 1h_CD4+ T Cell Composition
	HD	P N	P R	T N	T R		Table Analyzed	Major subset-CD4 cell
	15.0051	30.7715	20.3749	23.227	18.6679
	13.4666	40.0559	17.8118	13.5277	6.9536		Column E	T R
	16.0371	28.8994	48.6776	24.0732	13.3328		vs.	vs.
	13.418	40.1877	26.8711	11.4573	7.2607		Column D	T N
	36.7701	28.2866	29.8222	43.5167	23.7518
				30.5712	12.6965		Paired t test
				6.6608	13.9276		P value	0.1403
				7.5119	20.7215		P value summary	ns
				16.8696	7.6253		Significantly different (P < 0.05)?	No
					19.983		One- or two-tailed P value?	Two-tailed
					21.7705		t, df	t=1.637, df=8
					58.4821		Number of pairs	9
					41.0275
					33.4326		How big is the difference?
					30.4763		Mean of differences (E - D)	-5.831
							SD of differences	10.69
							SEM of differences	3.563
							95% confidence interval	-14.05 to 2.385
							R squared (partial eta squared)	0.2508
							How effective was the pairing?
							Correlation coefficient (r)	0.4561
							P value (one tailed)	0.1086
							P value summary	ns
							Was the pairing significantly effective?	No

## Sheet: Fig. 1h_CD8+ T Cell Composition
	HD	P N	P R	T N	T R		Table Analyzed	Major subset-CD8 cell
	2.006	8.7157	12.5063	3.7698	17.6881
	6.4223	11.8496	1.3568	0.4691	3.5762		Column E	T R
	8.6196	20.6739	15.1666	9.9525	10.9203		vs.	vs.
	20.0284	22.0182	6.5589	0.9823	9.1458		Column D	T N
	10.0065	16.258	6.7922	4.9047	14.7804
				3.1181	1.692		Paired t test
				4.3412	5.0537		P value	0.017
				0	2.6559		P value summary	*
				0.1739	7.9158		Significantly different (P < 0.05)?	Yes
					10.3055		One- or two-tailed P value?	Two-tailed
					1.3875		t, df	t=3.005, df=8
					5.126		Number of pairs	9
					1.0181
					0.6668		How big is the difference?
					5.8745		Mean of differences (E - D)	5.08
							SD of differences	5.072
							SEM of differences	1.691
							95% confidence interval	1.181 to 8.978
							R squared (partial eta squared)	0.5302
							How effective was the pairing?
							Correlation coefficient (r)	0.4302
							P value (one tailed)	0.1239
							P value summary	ns
							Was the pairing significantly effective?	No

## Sheet: Fig. 1h_NK Composition
	NK
	HD	P N	P R	T N	T R		Table Analyzed	tNK		Number of families	1
	12.6286	20.4731	8.016	0.1192	0.9902					Number of comparisons per family	10
	15.5327	8.4023	5.1674	0.019	1.6556		Kruskal-Wallis test			Alpha	0.05
	15.1705	13.8317	8.8822	0.0327	0.6551		P value	<0.0001
	5.8156	5.712	32.9271	0.0386	0.5744		Exact or approximate P value?	Approximate		Dunn's multiple comparisons test	Mean rank diff.	Significant?	Summary	Adjusted P Value
	7.3238	21.8761	17.5807	0.0196	0.4689		P value summary	****		HD vs. P N	-1.6	No	ns	>0.9999	A-B
				0.0129	0.0063		Do the medians vary signif. (P < 0.05)?	Yes		HD vs. P R	-0.8	No	ns	>0.9999	A-C
				0.8508	0.199		Number of groups	5		HD vs. T N	21.98	Yes	**	0.0055	A-D
				0	0.2698		Kruskal-Wallis statistic	28.24		HD vs. T R	16.73	Yes	*	0.0448	A-E
				0	0.2179					P N vs. P R	0.8	No	ns	>0.9999	B-C
					0.157		Data summary			P N vs. T N	23.58	Yes	**	0.0021	B-D
					0.0432		Number of treatments (columns)	5		P N vs. T R	18.33	Yes	*	0.0185	B-E
					0.0146		Number of values (total)	39		P R vs. T N	22.78	Yes	**	0.0034	C-D
					0.0013					P R vs. T R	17.53	Yes	*	0.029	C-E
					0.0049					T N vs. T R	-5.244	No	ns	>0.9999	D-E
					0.0854
										Test details	Mean rank 1	Mean rank 2	Mean rank diff.	n1	n2	Z
										HD vs. P N	31.2	32.8	-1.6	5	5	0.2219
										HD vs. P R	31.2	32	-0.8	5	5	0.1109
										HD vs. T N	31.2	9.222	21.98	5	9	3.456
										HD vs. T R	31.2	14.47	16.73	5	15	2.842
										P N vs. P R	32.8	32	0.8	5	5	0.1109
										P N vs. T N	32.8	9.222	23.58	5	9	3.708
										P N vs. T R	32.8	14.47	18.33	5	15	3.114
										P R vs. T N	32	9.222	22.78	5	9	3.582
										P R vs. T R	32	14.47	17.53	5	15	2.978
										T N vs. T R	9.222	14.47	-5.244	9	15	1.091

## Sheet: Fig. 1h_MAIT NKT Composition
	HD	P N	P R	T N	T R		Table Analyzed	NKT		Number of families	1
	0.0073	1.7233	2.4642	0.0019	0.073					Number of comparisons per family	10
	0.1046	1.4956	0	0	0.1325		Kruskal-Wallis test			Alpha	0.05
	0.215	1.8246	0.1538	0	0.1358		P value	0.0003
	0.4802	0.3621	1.0665	0	0.1031		Exact or approximate P value?	Approximate		Dunn's multiple comparisons test	Mean rank diff.	Significant?	Summary	Adjusted P Value
	0.2465	0.1329	2.3419	0.0142	0.0471		P value summary	***		HD vs. P N	-6.1	No	ns	>0.9999	A-B
				0.0043	0.0126		Do the medians vary signif. (P < 0.05)?	Yes		HD vs. P R	-1.9	No	ns	>0.9999	A-C
				0.0073	0		Number of groups	5		HD vs. T N	16.69	No	ns	0.0795	A-D
				0	0		Kruskal-Wallis statistic	20.95		HD vs. T R	11.63	No	ns	0.4568	A-E
				0	0					P N vs. P R	4.2	No	ns	>0.9999	B-C
					0.0042		Data summary			P N vs. T N	22.79	Yes	**	0.0029	B-D
					0		Number of treatments (columns)	5		P N vs. T R	17.73	Yes	*	0.0232	B-E
					0.0072		Number of values (total)	39		P R vs. T N	18.59	Yes	*	0.0311	C-D
					0					P R vs. T R	13.53	No	ns	0.2009	C-E
					0.0008					T N vs. T R	-5.056	No	ns	>0.9999	D-E
					0.0144
										Test details	Mean rank 1	Mean rank 2	Mean rank diff.	n1	n2	Z
										HD vs. P N	27.3	33.4	-6.1	5	5	0.8555
										HD vs. P R	27.3	29.2	-1.9	5	5	0.2665
										HD vs. T N	27.3	10.61	16.69	5	9	2.654
										HD vs. T R	27.3	15.67	11.63	5	15	1.998
										P N vs. P R	33.4	29.2	4.2	5	5	0.5891
										P N vs. T N	33.4	10.61	22.79	5	9	3.624
										P N vs. T R	33.4	15.67	17.73	5	15	3.046
										P R vs. T N	29.2	10.61	18.59	5	9	2.956
										P R vs. T R	29.2	15.67	13.53	5	15	2.325
										T N vs. T R	10.61	15.67	-5.056	9	15	1.064
