# Supplementary material for: High-dimensional mapping of human CEACAM1 expression on immune cells and association with melanoma drug resistance
Source: Commun Med (Lond). 2024 Jul 2;4:128. doi: 10.1038/s43856-024-00525-8 (PMC11219841; doi:10.1038/s43856-024-00525-8)
Supplement: Supplementary file 4 — Supplementary Data 2 [file 43856_2024_525_MOESM4_ESM.xlsx]

## Sheet: Fig. 2c_NK
NK
CEACAM1 expression
	HD	P N	P R		Table Analyzed	C1_total NK		Number of families	1
	0	0	0.105538					Number of comparisons per family	3
	0	1.12696	2.78334		Kruskal-Wallis test			Alpha	0.05
	0.705542	0.614391	0		P value	0.2877
	0.225568	1.1087	1.20214		Exact or approximate P value?	Exact		Dunn's multiple comparisons test	Mean rank diff.	Significant?	Summary	Adjusted P Value
	0.492687	4.56978	17.7843		P value summary	ns		HD vs. P N	-3.7	No	ns	0.5605	A-B
					Do the medians vary signif. (P < 0.05)?	No		HD vs. P R	-4.1	No	ns	0.4307	A-C
					Number of groups	3		P N vs. P R	-0.4	No	ns	>0.9999	B-C
					Kruskal-Wallis statistic	2.601
								Test details	Mean rank 1	Mean rank 2	Mean rank diff.	n1	n2	Z
					Data summary			HD vs. P N	5.4	9.1	-3.7	5	5	1.32
					Number of treatments (columns)	3		HD vs. P R	5.4	9.5	-4.1	5	5	1.463
					Number of values (total)	15		P N vs. P R	9.1	9.5	-0.4	5	5	0.1427
PD1 expression
	HD	P N	P R		Table Analyzed	PD1_total NK		Number of families	1
	0	0.585057	4.41391					Number of comparisons per family	3
	0	0	0.0657645		Kruskal-Wallis test			Alpha	0.05
	0	0	1.70703		P value	0.0685
	0	82.2579	0		Exact or approximate P value?	Exact		Dunn's multiple comparisons test	Mean rank diff.	Significant?	Summary	Adjusted P Value
	0	232.538	130.049		P value summary	ns		HD vs. P N	-4.9	No	ns	0.1807	A-B
					Do the medians vary signif. (P < 0.05)?	No		HD vs. P R	-5.6	No	ns	0.0953	A-C
					Number of groups	3		P N vs. P R	-0.7	No	ns	>0.9999	B-C
					Kruskal-Wallis statistic	5.476
								Test details	Mean rank 1	Mean rank 2	Mean rank diff.	n1	n2	Z
					Data summary			HD vs. P N	4.5	9.4	-4.9	5	5	1.879
					Number of treatments (columns)	3		HD vs. P R	4.5	10.1	-5.6	5	5	2.148
					Number of values (total)	15		P N vs. P R	9.4	10.1	-0.7	5	5	0.2684
PD-L1 expression
	HD	P N	P R		Table Analyzed	PDL1_total NK		Number of families	1
	0	0	6.19839					Number of comparisons per family	3
	0	0	0.565157		Kruskal-Wallis test			Alpha	0.05
	0.299439	1.02595	1.40704		P value	0.2913
	0.296528	0.251297	0		Exact or approximate P value?	Exact		Dunn's multiple comparisons test	Mean rank diff.	Significant?	Summary	Adjusted P Value
	0	0.838514	0.29042		P value summary	ns		HD vs. P N	-1.9	No	ns	>0.9999	A-B
					Do the medians vary signif. (P < 0.05)?	No		HD vs. P R	-4.4	No	ns	0.3244	A-C
					Number of groups	3		P N vs. P R	-2.5	No	ns	>0.9999	B-C
					Kruskal-Wallis statistic	2.597
								Test details	Mean rank 1	Mean rank 2	Mean rank diff.	n1	n2	Z
					Data summary			HD vs. P N	5.9	7.8	-1.9	5	5	0.6938
					Number of treatments (columns)	3		HD vs. P R	5.9	10.3	-4.4	5	5	1.607
					Number of values (total)	15		P N vs. P R	7.8	10.3	-2.5	5	5	0.9129

## Sheet: Fig. 2g_MAIT_NKT
MAIT/NKT
CEACAM1 expression
	HD	P N	P R		Table Analyzed	C1_NKT/MAIT		Number of families	1
	2.29195	0	0.227981					Number of comparisons per family	3
	0.0528873	1.16395	0		Kruskal-Wallis test			Alpha	0.05
	0.210058	0	0.275413		P value	0.9826
	0.647524	1.27235	1.62816		Exact or approximate P value?	Exact		Dunn's multiple comparisons test	Mean rank diff.	Significant?	Summary	Adjusted P Value
	0.942903	5.77334	20.0575		P value summary	ns		HD vs. P N	0	No	ns	>0.9999	A-B
					Do the medians vary signif. (P < 0.05)?	No		HD vs. P R	-0.6	No	ns	>0.9999	A-C
					Number of groups	3		P N vs. P R	-0.6	No	ns	>0.9999	B-C
					Kruskal-Wallis statistic	0.06043
								Test details	Mean rank 1	Mean rank 2	Mean rank diff.	n1	n2	Z
					Data summary			HD vs. P N	7.8	7.8	0	5	5	0
					Number of treatments (columns)	3		HD vs. P R	7.8	8.4	-0.6	5	5	0.2129
					Number of values (total)	15		P N vs. P R	7.8	8.4	-0.6	5	5	0.2129
MAIT/NKT
PD1 expression
	HD	P N	P R		Table Analyzed	PD1_NKT/MAIT		Number of families	1
	0.85395	1.50263	4.99077					Number of comparisons per family	3
	0	0	0		Kruskal-Wallis test			Alpha	0.05
	0	0	2.52386		P value	0.2352
	0	89.2875	0		Exact or approximate P value?	Exact		Dunn's multiple comparisons test	Mean rank diff.	Significant?	Summary	Adjusted P Value
	0	254.408	140.332		P value summary	ns		HD vs. P N	-4	No	ns	0.3751	A-B
					Do the medians vary signif. (P < 0.05)?	No		HD vs. P R	-3.8	No	ns	0.4352	A-C
					Number of groups	3		P N vs. P R	0.2	No	ns	>0.9999	B-C
					Kruskal-Wallis statistic	2.988
								Test details	Mean rank 1	Mean rank 2	Mean rank diff.	n1	n2	Z
					Data summary			HD vs. P N	5.4	9.4	-4	5	5	1.534
					Number of treatments (columns)	3		HD vs. P R	5.4	9.2	-3.8	5	5	1.457
					Number of values (total)	15		P N vs. P R	9.4	9.2	0.2	5	5	0.0767
MAIT/NKT
PD-L1 expression
	HD	P N	P R		Table Analyzed	PDL1_NKT/MAIT		Number of families	1
	1.46278	1.04409	7.62876					Number of comparisons per family	3
	1.09067	1.39626	0		Kruskal-Wallis test			Alpha	0.05
	1.24848	2.6798	2.80261		P value	0.5548
	1.198	1.50298	0		Exact or approximate P value?	Exact		Dunn's multiple comparisons test	Mean rank diff.	Significant?	Summary	Adjusted P Value
	0.611826	2.62293	1.06496		P value summary	ns		HD vs. P N	-3	No	ns	0.8652	A-B
					Do the medians vary signif. (P < 0.05)?	No		HD vs. P R	-0.6	No	ns	>0.9999	A-C
					Number of groups	3		P N vs. P R	2.4	No	ns	>0.9999	B-C
					Kruskal-Wallis statistic	1.262
								Test details	Mean rank 1	Mean rank 2	Mean rank diff.	n1	n2	Z
					Data summary			HD vs. P N	6.8	9.8	-3	5	5	1.062
					Number of treatments (columns)	3		HD vs. P R	6.8	7.4	-0.6	5	5	0.2123
					Number of values (total)	15		P N vs. P R	9.8	7.4	2.4	5	5	0.8493
