# Supplementary material for: High-dimensional mapping of human CEACAM1 expression on immune cells and association with melanoma drug resistance
Source: Commun Med (Lond). 2024 Jul 2;4:128. doi: 10.1038/s43856-024-00525-8 (PMC11219841; doi:10.1038/s43856-024-00525-8)
Supplement: Supplementary file 5 — Supplementary Data 3 [file 43856_2024_525_MOESM5_ESM.xlsx]

## Sheet: Fig. 3c
CEACAM1 expression in total B
	HD	P N	P R	T N	T R		Table Analyzed	CEACAM1 expression in total B		Number of families	1
	0.480971	1.69705	2.30996	1.14528	3.54822					Number of comparisons per family	4
	0.4789	2.96576	1.42565	2.27937	58.0983		Kruskal-Wallis test			Alpha	0.05
	1.76917	3.05943	2.3282	3.94911	20.9457		P value	0.1545
	1.1635	2.20322	1.58674	10.0145	13.7315		Exact or approximate P value?	Approximate		Dunn's multiple comparisons test	Mean rank diff.	Significant?	Summary	Adjusted P Value	A-?
	1.60223	6.27742	19.187	2.38115	14.006		P value summary	ns		HD vs. PBMC-N	-13.2	No	ns	0.2687	B	PBMC-N
				0.332671	7.09036		Do the medians vary signif. (P < 0.05)?	No		HD vs. PBMC-R	-11.2	No	ns	0.4815	C	PBMC-R
				3.45194	0.734174		Number of groups	5		HD vs. Tumor-N	-12.58	No	ns	0.1918	D	Tumor-N
				9.57102	6.44028		Kruskal-Wallis statistic	6.668		HD vs. Tumor-R	-15	Yes	*	0.0434	E	Tumor-R
				2.71164	1.30312
					4.24839		Data summary			Test details	Mean rank 1	Mean rank 2	Mean rank diff.	n1	n2	Z
					1.41665		Number of treatments (columns)	5		HD vs. PBMC-N	8.2	21.4	-13.2	5	5	1.831
					0.676023		Number of values (total)	39		HD vs. PBMC-R	8.2	19.4	-11.2	5	5	1.553
					2.45143					HD vs. Tumor-N	8.2	20.78	-12.58	5	9	1.978
					3.76288					HD vs. Tumor-R	8.2	23.2	-15	5	15	2.548
					1.10513
PD1 expression in total B
	HD	P N	P R	T N	T R		Table Analyzed	PD1 expression in total B		Number of families	1
	0	0.860385	4.75315	0	1.72049					Number of comparisons per family	4
	0	0	0	0	2.79989		Kruskal-Wallis test			Alpha	0.05
	0	0	3.35238	0	1.99223		P value	0.1307
	0	75.7977	0	1.63241	0		Exact or approximate P value?	Approximate		Dunn's multiple comparisons test	Mean rank diff.	Significant?	Summary	Adjusted P Value	A-?
	0	234.936	134.618	0	0		P value summary	ns		HD vs. PBMC-N	-13.4	No	ns	0.1725	B	PBMC-N
				0.311174	66.6994		Do the medians vary signif. (P < 0.05)?	No		HD vs. PBMC-R	-14	No	ns	0.1384	C	PBMC-R
				5.56932	3.27222		Number of groups	5		HD vs. Tumor-N	-5.667	No	ns	>0.9999	D	Tumor-N
				0	1.09008		Kruskal-Wallis statistic	7.099		HD vs. Tumor-R	-10.87	No	ns	0.1782	E	Tumor-R
				0	0
					0		Data summary			Test details	Mean rank 1	Mean rank 2	Mean rank diff.	n1	n2	Z
					1.0129		Number of treatments (columns)	5		HD vs. PBMC-N	11	24.4	-13.4	5	5	2.023
					0		Number of values (total)	39		HD vs. PBMC-R	11	25	-14	5	5	2.113
					0.175224					HD vs. Tumor-N	11	16.67	-5.667	5	9	0.9698
					0					HD vs. Tumor-R	11	21.87	-10.87	5	15	2.009
					13.9488
PD-L1 expression in total B
	HD	P N	P R	T N	T R		Table Analyzed	PD-L1 expression in total B		Number of families	1
	0.216198	0.0301176	6.47847	0	13.9488					Number of comparisons per family	4
	0.00684859	0	0.920055	0.0952123	3.84905		Kruskal-Wallis test			Alpha	0.05
	0.594811	1.13164	2.96126	0	2.69393		P value	0.7581
	0.703371	0.775448	0	4.67119	1.19869		Exact or approximate P value?	Approximate		Dunn's multiple comparisons test	Mean rank diff.	Significant?	Summary	Adjusted P Value	A-?
	0.376842	0.912206	0.485071	0.084752	0.310813		P value summary	ns		HD vs. PBMC-N	-2.7	No	ns	>0.9999	B	PBMC-N
				1.26296	0.638951		Do the medians vary signif. (P < 0.05)?	No		HD vs. PBMC-R	-8.9	No	ns	0.8652	C	PBMC-R
				0.403418	0.956657		Number of groups	5		HD vs. Tumor-N	-3.822	No	ns	>0.9999	D	Tumor-N
				3.55862	1.99351		Kruskal-Wallis statistic	1.879		HD vs. Tumor-R	-5.8	No	ns	>0.9999	E	Tumor-R
				0.810112	0.647428
					0.0484991		Data summary			Test details	Mean rank 1	Mean rank 2	Mean rank diff.	n1	n2	Z
					0.670979		Number of treatments (columns)	5		HD vs. PBMC-N	15.4	18.1	-2.7	5	5	0.3751
					0		Number of values (total)	39		HD vs. PBMC-R	15.4	24.3	-8.9	5	5	1.236
					0					HD vs. Tumor-N	15.4	19.22	-3.822	5	9	0.6021
					0.358645					HD vs. Tumor-R	15.4	21.2	-5.8	5	15	0.9868
					0.271335

## Sheet: Fig. 3e_C1 expression B subsets
CEACAM1 expression in NB
	HD	P N	P R	T N	T R		Table Analyzed	C1_NB			HD	P N	P R	T N	T R
	0.439788	1.4611	2.29275	1.13212	5.03917					Theoretical median	0	0	0	0	0
	0.396576	2.66961	0.933725	2.24396	61.7993		Column E	T R		Actual median	1.813	4.22	2.511	4.501	6.831
	1.62055	2.58093	2.35356	3.41051	20.5191		vs.	vs.		Number of values	5	5	5	9	15
	1.1033	1.87083	1.5936	9.78037	14.7483		Column A	HD
	1.49096	5.89117	17.7774	2.1673	12.9346					Wilcoxon Signed Rank Test
				0.295601	7.03699		Paired t test			Sum of signed ranks (W)	15	15	15	36	105
				3.31007	0.87483		P value	0.0476		Sum of positive ranks	15	15	15	36	105
				9.46835	6.4255		P value summary	*		Sum of negative ranks	0	0	0	0	0
				2.74798	0.667877		Significantly different (P < 0.05)?	Yes		P value (two tailed)	0.0625	0.0625	0.0625	0.0078	0.0001
					3.82791		One- or two-tailed P value?	One-tailed		Exact or estimate?	Exact	Exact	Exact	Exact	Exact
					1.22239		t, df	t=2.175, df=4		P value summary	ns	ns	ns	**	***
					0.65609		Number of pairs	5		Significant (alpha=0.05)?	No	No	No	Yes	Yes
					2.42834
					3.7265		How big is the difference?			How big is the discrepancy?
					1.06953		Mean of differences (E - A)	22		Discrepancy	1.813	4.22	2.511	4.501	6.831
							SD of differences	22.62
							SEM of differences	10.11
							95% confidence interval	-6.086 to 50.08
							R squared (partial eta squared)	0.5418
							How effective was the pairing?
							Correlation coefficient (r)	-0.4031
							P value (one tailed)	0.2505
							P value summary	ns
							Was the pairing significantly effective?	No
CEACAM1 expression in MB
	HD	P N	P R	T N	T R		Table Analyzed	C1_MB			HD	P N	P R	T N	T R
	0.982694	3.26878	2.51098	1.33223	1.23544					Theoretical median	0	0	0	0	0
	1.71388	4.22047	10.0269	4.50149	33.8516		Column E	T R		Actual median	1.103	2.581	2.293	2.748	3.828
	4.03914	6.93895	2.03917	5.35261	39.7022		vs.	vs.		Number of values	5	5	5	9	15
	1.81329	3.67981	1.35079	21.5985	12.0857		Column A	HD
	2.47735	7.65339	21.6546	3.63955	16.3782					Wilcoxon Signed Rank Test
				1.79644	10.5011		Paired t test			Sum of signed ranks (W)	15	15	15	45	120
				9.31487	0		P value	0.0258		Sum of positive ranks	15	15	15	45	120
				24.5859	6.8309		P value summary	*		Sum of negative ranks	0	0	0	0	0
				0	3.11146		Significantly different (P < 0.05)?	Yes		P value (two tailed)	0.0625	0.0625	0.0625	0.0039	<0.0001
					9.87162		One- or two-tailed P value?	One-tailed		Exact or estimate?	Exact	Exact	Exact	Exact	Exact
					2.63157		t, df	t=2.746, df=4		P value summary	ns	ns	ns	**	****
					1.54351		Number of pairs	5		Significant (alpha=0.05)?	No	No	No	Yes	Yes
					6.83962
					5.42765		How big is the difference?			How big is the discrepancy?
					1.36082		Mean of differences (E - A)	18.45		Discrepancy	1.103	2.581	2.293	2.748	3.828
							SD of differences	15.02
							SEM of differences	6.717
							95% confidence interval	-0.2039 to 37.09
							R squared (partial eta squared)	0.6534
							How effective was the pairing?
							Correlation coefficient (r)	0.743
							P value (one tailed)	0.0751
							P value summary	ns
							Was the pairing significantly effective?	No
CEACAM1 expression on PBL
	HD	P N	P R	T N	T R		Table Analyzed	C1_PBL		Theoretical median	0	0	0	0	0
	0.617055	1.29468	1.9097	2.30712	0					Actual median	0.6171	3.094	2.152	2.307	4.429
	0	3.09368	5.22713	3.99747	0		Column E	T R		Number of values	5	5	5	9	15
	0	2.29328	1.73426	4.46298	15.8611		vs.	vs.
	3.20154	3.51249	2.15167	28.4885	15.5615		Column A	HD		Wilcoxon Signed Rank Test
	3.40235	9.96554	33.4769	0	37.5088					Sum of signed ranks (W)	6	15	15	21	66
				1.83013	14.5404		Paired t test			Sum of positive ranks	6	15	15	21	66
				10.0977	0		P value	0.0619		Sum of negative ranks	0	0	0	0	0
				0	12.8561		P value summary	ns		P value (two tailed)	0.25	0.0625	0.0625	0.0312	0.001
				0	2.16294		Significantly different (P < 0.05)?	No		Exact or estimate?	Exact	Exact	Exact	Exact	Exact
					0		One- or two-tailed P value?	One-tailed		P value summary	ns	ns	ns	*	***
					4.429		t, df	t=1.944, df=4		Significant (alpha=0.05)?	No	No	No	Yes	Yes
					1.92863		Number of pairs	5
					8.79588					How big is the discrepancy?
					6.12487		How big is the difference?			Discrepancy	0.6171	3.094	2.152	2.307	4.429
					1.9094		Mean of differences (E - A)	12.34
							SD of differences	14.2
							SEM of differences	6.35
							95% confidence interval	-5.287 to 29.97
							R squared (partial eta squared)	0.4857
							How effective was the pairing?
							Correlation coefficient (r)	0.7362
							P value (one tailed)	0.078
							P value summary	ns
							Was the pairing significantly effective?	No
CEACAM1 expression on ActB
	HD	P N	P R	T N	T R		Table Analyzed	C1_TrB		Theoretical median	0	0	0	0	0
	0.50467	0.376194	1.62393	0.456201	0.310372					Actual median	1.305	2.278	1.631	2.329	3.571
	0.41732	2.27772	1.63106	2.32898	23.1666		Column E	T R		Number of values	5	5	5	9	15
	1.55384	2.48163	2.53219	3.56149	25.9016		vs.	vs.
	1.3049	1.91681	1.60058	17.2484	5.87862		Column A	HD		Wilcoxon Signed Rank Test
	1.6677	5.62754	17.4517	1.7596	13.6143					Sum of signed ranks (W)	15	15	15	36	120
				0.125248	4.25234		Paired t test			Sum of positive ranks	15	15	15	36	120
				2.46734	9.2886		P value	0.0295		Sum of negative ranks	0	0	0	0	0
				0	6.87072		P value summary	*		P value (two tailed)	0.0625	0.0625	0.0625	0.0078	<0.0001
				9.60739	3.57069		Significantly different (P < 0.05)?	Yes		Exact or estimate?	Exact	Exact	Exact	Exact	Exact
					1.97041		One- or two-tailed P value?	One-tailed		P value summary	ns	ns	ns	**	****
					1.32323		t, df	t=2.618, df=4		Significant (alpha=0.05)?	No	No	No	Yes	Yes
					0.584167		Number of pairs	5
					2.84311					How big is the discrepancy?
					3.46417		How big is the difference?			Discrepancy	1.305	2.278	1.631	2.329	3.571
					0.543025		Mean of differences (E - A)	12.68
							SD of differences	10.83
							SEM of differences	4.845
							95% confidence interval	-0.7679 to 26.14
							R squared (partial eta squared)	0.6315
							How effective was the pairing?
							Correlation coefficient (r)	0.2092
							P value (one tailed)	0.3678
							P value summary	ns
							Was the pairing significantly effective?	No
CEACAM1 expression on DNB
	HD	P N	P R	T N	T R		Table Analyzed	C1_DNB		Theoretical median	0	0	0	0	0
	0.0554041	3.92139	6.3056	1.85892	7.59924					Actual median	0.5908	3.921	2.032	3.108	4.162
	0.0825859	2.94272	0.908862	2.24674	74.1577		Column E	T R		Number of values	5	5	5	9	15
	0.590804	8.75413	1.48556	3.1079	20.8064		vs.	vs.
	0.936296	2.5225	2.03241	8.0706	19.7652		Column A	HD		Wilcoxon Signed Rank Test
	0.948146	6.51567	20.4528	3.98601	12.5449					Sum of signed ranks (W)	15	15	15	45	120
				0.268785	6.52125		Paired t test			Sum of positive ranks	15	15	15	45	120
				2.74464	1.01548		P value	0.0473		Sum of negative ranks	0	0	0	0	0
				10.4395	5.05985		P value summary	*		P value (two tailed)	0.0625	0.0625	0.0625	0.0039	<0.0001
				4.34198	0.694629		Significantly different (P < 0.05)?	Yes		Exact or estimate?	Exact	Exact	Exact	Exact	Exact
					3.24402		One- or two-tailed P value?	One-tailed		P value summary	ns	ns	ns	**	****
					0.947559		t, df	t=2.181, df=4		Significant (alpha=0.05)?	No	No	No	Yes	Yes
					0.584296		Number of pairs	5
					1.74731					How big is the discrepancy?
					4.16172		How big is the difference?			Discrepancy	0.5908	3.921	2.032	3.108	4.162
					1.22415		Mean of differences (E - A)	26.45
							SD of differences	27.13
							SEM of differences	12.13
							95% confidence interval	-7.229 to 60.13
							R squared (partial eta squared)	0.5431
							How effective was the pairing?
							Correlation coefficient (r)	-0.4501
							P value (one tailed)	0.2234
							P value summary	ns
							Was the pairing significantly effective?	No

## Sheet: Fig. 3f_B subsets Composition
	% NB of total CD45
	HD	P N	P R	T N	T R			Theoretical median	0	0	0	0	0		% ActB of total CD45
	8.6304	14.0648	5.458	4.5207				Actual median	8.63	6.847	5.458	24.95	8.222		HD	P N	P R	T N	T R		Theoretical median	0	0	0	0	0
	10.7914	13.2135	3.2898	5.6232	2.3348			Number of values	5	5	5	9	14		6.1936	8.2261	4.2622	0.3399	0.2397		Actual median	4.393	5.332	4.262	13.9	1.987
	8.1925	5.6651	12.4711	52.094	10.3311										7.0666	6.2593	2.3294	0.1159	1.9868		Number of values	5	5	5	9	15
	3.2869	6.8471	3.047	55.9239	3.467			Wilcoxon Signed Rank Test							4.3934	4.6645	9.3533	22.2535	0.9267
	9.3612	2.8528	9.1255	28.1951	5.8027			Sum of signed ranks (W)	15	15	15	45	105		1.7794	5.3323	2.6243	13.8954	1.2224		Wilcoxon Signed Rank Test
				5.4454	13.6661			Sum of positive ranks	15	15	15	45	105		4.0574	1.9835	7.8953	15.8911	9.8209		Sum of signed ranks (W)	15	15	15	45	120
				24.9465	3.0873			Sum of negative ranks	0	0	0	0	0					0.3218	0.0947		Sum of positive ranks	15	15	15	45	120
				46.7439	4.2181			P value (two tailed)	0.0625	0.0625	0.0625	0.0039	0.0001					16.7955	0.4775		Sum of negative ranks	0	0	0	0	0
				5.1483	18.5343			Exact or estimate?	Exact	Exact	Exact	Exact	Exact					16.2396	6.9876		P value (two tailed)	0.0625	0.0625	0.0625	0.0039	<0.0001
					3.2317			P value summary	ns	ns	ns	**	***					0.3854	0.0726		Exact or estimate?	Exact	Exact	Exact	Exact	Exact
					6.1137			Significant (alpha=0.05)?	No	No	No	Yes	Yes						0.9037		P value summary	ns	ns	ns	**	****
					44.324														13.5806		Significant (alpha=0.05)?	No	No	No	Yes	Yes
					15.2705			How big is the discrepancy?											8.8889
					13.2813			Discrepancy	8.63	6.847	5.458	24.95	8.222						6.1612		How big is the discrepancy?
					24.4528														13.9635		Discrepancy	4.393	5.332	4.262	13.9	1.987
																			2.2362
	% MB of total CD45														% DN of total CD45
	HD	P N	P R	T N	T R			Theoretical median	0	0	0	0	0		HD	P N	P R	T N	T R		Theoretical median	0	0	0	0	0
	0.665	2.4334	2.835	0.034	0.3752			Actual median	0.6841	1.705	0.6928	1.369	0.4687		0.4976	2.9133	0.4584	3.2291	1.4697		Actual median	0.5188	0.4856	0.4584	4.177	2.723
	1.1423	3.4798	0.7077	0.1739	1.5232			Number of values	5	5	5	9	15		0.5406	2.1063	0.7119	4.6957	5.0993		Number of values	5	5	5	9	15
	0.6841	1.0742	0.6928	3.3346	0.4793										0.5188	0.4856	1.097	19.8706	1.3021
	0.4656	1.7047	0.5866	1.3693	1.5169			Wilcoxon Signed Rank Test							0.3732	0.2834	0.1257	27.4485	2.1208		Wilcoxon Signed Rank Test
	1.1109	0.7609	0.6318	9.6482	5.8207			Sum of signed ranks (W)	15	15	15	45	120		0.817	0.2169	0.2181	4.1765	1.128		Sum of signed ranks (W)	15	15	15	45	120
				0.103	0.0694			Sum of positive ranks	15	15	15	45	120					3.257	2.033		Sum of positive ranks	15	15	15	45	120
				4.1694	0.1194			Sum of negative ranks	0	0	0	0	0					3.0468	2.109		Sum of negative ranks	0	0	0	0	0
				1.3913	0.4687			P value (two tailed)	0.0625	0.0625	0.0625	0.0039	<0.0001					17.1337	3.9341		P value (two tailed)	0.0625	0.0625	0.0625	0.0039	<0.0001
				0.2909	0.3994			Exact or estimate?	Exact	Exact	Exact	Exact	Exact					3.6067	2.7233		Exact or estimate?	Exact	Exact	Exact	Exact	Exact
					0.4582			P value summary	ns	ns	ns	**	****						2.9359		P value summary	ns	ns	ns	**	****
					7.917			Significant (alpha=0.05)?	No	No	No	Yes	Yes						10.9994		Significant (alpha=0.05)?	No	No	No	Yes	Yes
					0.3916														3.0468
					0.0727			How big is the discrepancy?											3.624		How big is the discrepancy?
					0.5245			Discrepancy	0.6841	1.705	0.6928	1.369	0.4687						4.7456		Discrepancy	0.5188	0.4856	0.4584	4.177	2.723
					1.3788														2.6023
	% PBL of total CD45
	HD	P N	P R	T N	T R			Theoretical median	0	0	0	0	0
	0.0146	0.08	0.0778	0	0.1147			Actual median	0.0103	0.0332	0.0337	0.0622	0.0849
	0.0111	0.0312	0.0337	0.058	0			Number of values	5	5	5	9	15
	0.0048	0.0883	0.0289	0.1126	0.1198
	0.0103	0.0054	0.1219	0.0761	0.1767			Wilcoxon Signed Rank Test
	0.006	0.0332	0.0056	0.0364	0.053			Sum of signed ranks (W)	15	15	15	36	105
				0.0129	0.0063			Sum of positive ranks	15	15	15	36	105
				0.0622	0.0796			Sum of negative ranks	0	0	0	0	0
				0.0626	0.0994			P value (two tailed)	0.0625	0.0625	0.0625	0.0078	0.0001
				0.1309	0.2179			Exact or estimate?	Exact	Exact	Exact	Exact	Exact
					0.0849			P value summary	ns	ns	ns	**	***
					0.0236			Significant (alpha=0.05)?	No	No	No	Yes	Yes
					0.0216
					0.0094			How big is the discrepancy?
					0.1301			Discrepancy	0.0103	0.0332	0.0337	0.0622	0.0849
					0.1442

## Sheet: Fig. 3i Heatmaps
	MetaclusterID	Markers	1	2	3	4	5	6	7	8	9	10
	Tb159Di	CEACAM1	0.172281	0.776505	0.547782	0.286715	0.7738	1.37648	0.45717	0.441524	0.263321	0.0236243	CEACAM1
	Tm169Di	PD1	0	0	0	0.0870013	0	0.233011	0	0	0.013475	0	PD1
	Lu175Di	PD-L1	0.0414094	0.462288	0.00622922	0.61285	0	0.651892	0	0	0	0.132151	PD-L1
	Nd144Di	CD19	4.52928	3.57085	4.91146	6.25119	3.41675	3.99194	4.82999	4.28189	6.18727	5.19567	CD19
	Yb171Di	CD20	3.67909	2.37652	3.70416	5.45017	0	3.04123	0	3.26888	0	4.32068	CD20
	Yb174Di	IgD	3.01165	1.71264	3.80453	2.66447	0	2.31341	0.179569	3.51364	0.673023	5.25463	IgD
	Dy161Di	CD38	1.98755	2.91544	2.32631	1.82219	5.93574	1.63827	0	1.87435	0	3.50384	CD38
	Eu153Di	CD25	0	0.0801165	3.34408	0.0335451	0	0.561662	4.42568	0.282854	6.24501	0.647163	CD25
	Sm154Di	CD27	0.0344287	0.713034	0.0946821	0.14819	0.387758	0.546914	0	0.0902915	0	0	CD27
	Gd160Di	CD28	0.961472	0.382026	1.31126	2.58219	0.912917	1.21663	1.16453	0.753646	2.32866	1.57343	CD28
	Sm152Di	CD194	0	0.928906	0.359909	0.23847	0	2.62288	0.379193	0.0856958	0.385157	0.0651718	CD194
	Pr141Di	CD196	2.55979	2.64033	4.05879	4.09629	0.452034	3.36861	4.16507	3.41176	6.11187	3.91973	CD196
	Er167Di	CD197	2.19809	1.09602	2.47945	0.491833	0.0400753	2.38975	0.046302	1.94782	0.0254813	2.4334	CD197
	Gd156Di	CD183	0	0.126822	0.325304	0.0916416	0	2.87178	0.105	0.0556102	0.0408316	0.0644342	CD183
	Gd158Di	CD185	0	0	0.000884534	0	0	0.497915	0	3.08495	0.0375107	3.23332	CD185
	Yb173Di	HLA-DR	4.40481	4.28357	5.13172	4.89392	1.59453	4.01059	0.243848	4.27607	0.166459	4.91034	HLA-DR
	Sm147Di	CD11c	0	5.71659	0.164646	3.97119	0	0.571398	0	0.0178118	0	0.652805	CD11c
	MetaclusterID	Markers	1	2	3	4	5	6	7	8	9	10
	Tb159Di	CEACAM1	0.280576	0.797518	0.728315	0.507983	0.891915	1.56305	1.1297	1.57791	0.424022	2.12269	CEACAM1
	Tm169Di	PD1	0.0393794	0.196985	0.584683	0.4008	2.32499	0.273079	0.80978	0	1.07356	0	PD1
	Lu175Di	PD-L1	0	0.540646	0.0451935	0.476741	0.0569905	0.569926	0.504492	0.000427312	0.230674	0.0292273	PD-L1
	Nd144Di	CD19	3.99122	3.48833	4.55899	5.42852	3.637	3.45396	4.1336	3.66587	6.47896	4.63116	CD19
	Yb171Di	CD20	3.19182	2.3035	3.51283	4.64736	0	2.77024	0	3.10927	0	4.17462	CD20
	Yb174Di	IgD	3.27459	1.99999	3.83112	4.80256	0.0847961	2.52844	0.405063	3.47151	0.829582	5.31631	IgD
	Dy161Di	CD38	1.39456	2.69843	2.11156	1.38505	6.20841	1.41277	0	1.60941	0	2.99692	CD38
	Eu153Di	CD25	0	0	2.47845	0	0	0.107813	3.33842	0.422623	3.94498	0.969101	CD25
	Sm154Di	CD27	0.00921953	0.548451	0.0467335	0.0745143	0.557806	0.834854	0	0.537296	0	0.258567	CD27
	Gd160Di	CD28	0.453151	0.575283	1.02112	1.74537	1.03947	1.00368	1.08797	0.482895	2.40078	1.50404	CD28
	Sm152Di	CD194	0	0.808681	0.549952	0.0740873	3.97717e-05	2.76621	1.32839	0.189252	0.762762	0.311444	CD194
	Pr141Di	CD196	2.28189	2.4167	3.58994	3.65436	0.35969	2.96101	4.43144	3.40829	6.08832	4.32588	CD196
	Er167Di	CD197	1.25717	1.03713	2.10805	0.691022	0	1.88969	0.48278	1.356	0	1.72883	CD197
	Gd156Di	CD183	1.26	1.04	2.11	0.69	0	1.89	0.48	1.36	0	1.73	CD197
	Gd158Di	CD185	0	0	0.0284084	0	0	1.16095	0.635054	2.71247	0.778114	3.43974	CD185
	Yb173Di	HLA-DR	3.50673	4.18564	4.21045	4.21595	1.68115	3.22044	0.103649	3.97321	0.00347617	5.0295	HLA-DR
	Sm147Di	CD11c	0	5.50443	0.172225	3.41046	0	0.192798	0.185406	0.126971	0.104924	0.652197	CD11c

## Sheet: Fig. 3m_Citrus
	C58762
	HD PBMC	N PBMC	R PBMC	N Tumor	R Tumor		Table Analyzed	58762		Number of families	1
	0	0	0	0.865547	0					Number of comparisons per family	10
	0	1.2719	0	0.319088	0		Kruskal-Wallis test			Alpha	0.05
	0	0	0	1.2891	0		P value	0.0025
	0	0	1.2719	0.48914	0		Exact or approximate P value?	Approximate		Dunn's multiple comparisons test	Mean rank diff.	Significant?	Summary	Adjusted P Value
	0	0	0	3.26619	0		P value summary	**		HD PBMC vs. N PBMC	-4.9	No	ns	>0.9999	A-B
			0	0	0.752414		Do the medians vary signif. (P < 0.05)?	Yes		HD PBMC vs. R PBMC	-2.45	No	ns	>0.9999	A-C
			0	0.266979	0		Number of groups	5		HD PBMC vs. N Tumor	-19.78	Yes	*	0.0109	A-D
			0	1.92357	2.0547		Kruskal-Wallis statistic	16.41		HD PBMC vs. R Tumor	-6.867	No	ns	>0.9999	A-E
			0	0.245449	0					N PBMC vs. R PBMC	2.45	No	ns	>0.9999	B-C
			0		1.10464		Data summary			N PBMC vs. N Tumor	-14.88	No	ns	0.1398	B-D
					0.0326413		Number of treatments (columns)	5		N PBMC vs. R Tumor	-1.967	No	ns	>0.9999	B-E
					0		Number of values (total)	44		R PBMC vs. N Tumor	-17.33	Yes	**	0.0051	C-D
					0.0732505					R PBMC vs. R Tumor	-4.417	No	ns	>0.9999	C-E
					0					N Tumor vs. R Tumor	12.91	Yes	*	0.0478	D-E
					0
										Test details	Mean rank 1	Mean rank 2	Mean rank diff.	n1	n2	Z
										HD PBMC vs. N PBMC	15	19.9	-4.9	5	5	0.7139
										HD PBMC vs. R PBMC	15	17.45	-2.45	5	10	0.4122
										HD PBMC vs. N Tumor	15	34.78	-19.78	5	9	3.267
										HD PBMC vs. R Tumor	15	21.87	-6.867	5	15	1.225
										N PBMC vs. R PBMC	19.9	17.45	2.45	5	10	0.4122
										N PBMC vs. N Tumor	19.9	34.78	-14.88	5	9	2.458
										N PBMC vs. R Tumor	19.9	21.87	-1.967	5	15	0.3509
										R PBMC vs. N Tumor	17.45	34.78	-17.33	10	9	3.475
										R PBMC vs. R Tumor	17.45	21.87	-4.417	10	15	0.9969
										N Tumor vs. R Tumor	34.78	21.87	12.91	9	15	2.822
	C58831
	HD PBMC	N PBMC	R PBMC	N Tumor	R Tumor		Table Analyzed	58831		Number of families	1							Table Analyzed	58831
	0.0346841	0.393105	0	0.36463	0.1088					Number of comparisons per family	10
	0.614725	0.798685	0	0.715412	3.24989		Kruskal-Wallis test			Alpha	0.05							Column E	R Tumor
	0	0.823811	0.393105	0	2.58382		P value	0.0061										vs.	vs.
	0	0	0.798685	0.875681	0.892426		Exact or approximate P value?	Approximate		Dunn's multiple comparisons test	Mean rank diff.	Significant?	Summary	Adjusted P Value				Column D	N Tumor
	0	0	0	0.774604	3.62849		P value summary	**		HD PBMC vs. N PBMC	-6.8	No	ns	>0.9999	A-B
			0.823811	0.172641	2.06998		Do the medians vary signif. (P < 0.05)?	Yes		HD PBMC vs. R PBMC	-0.7	No	ns	>0.9999	A-C			Paired t test
			0	1.24086	1.29201		Number of groups	5		HD PBMC vs. N Tumor	-7.933	No	ns	>0.9999	A-D			P value	0.0187
			0	0	1.772		Kruskal-Wallis statistic	14.42		HD PBMC vs. R Tumor	-17.73	No	ns	0.0614	A-E			P value summary	*
			0	0	0					N PBMC vs. R PBMC	6.1	No	ns	>0.9999	B-C			Significantly different (P < 0.05)?	Yes
			0		0.0108968		Data summary			N PBMC vs. N Tumor	-1.133	No	ns	>0.9999	B-D			One- or two-tailed P value?	Two-tailed
					0.523693		Number of treatments (columns)	5		N PBMC vs. R Tumor	-10.93	No	ns	0.9114	B-E			t, df	t=2.942, df=8
					0.188659		Number of values (total)	44		R PBMC vs. N Tumor	-7.233	No	ns	>0.9999	C-D			Number of pairs	9
					1.15444					R PBMC vs. R Tumor	-17.03	Yes	**	0.0087	C-E
					0.650909					N Tumor vs. R Tumor	-9.8	No	ns	0.6365	D-E			How big is the difference?
					1.09006													Mean of differences (E - D)	1.273
										Test details	Mean rank 1	Mean rank 2	Mean rank diff.	n1	n2	Z		SD of differences	1.298
										HD PBMC vs. N PBMC	13.9	20.7	-6.8	5	5	0.8579		SEM of differences	0.4326
										HD PBMC vs. R PBMC	13.9	14.6	-0.7	5	10	0.102		95% confidence interval	0.2750 to 2.270
										HD PBMC vs. N Tumor	13.9	21.83	-7.933	5	9	1.135		R squared (partial eta squared)	0.5196
										HD PBMC vs. R Tumor	13.9	31.63	-17.73	5	15	2.74
										N PBMC vs. R PBMC	20.7	14.6	6.1	5	10	0.8887		How effective was the pairing?
										N PBMC vs. N Tumor	20.7	21.83	-1.133	5	9	0.1621		Correlation coefficient (r)	0.1561
										N PBMC vs. R Tumor	20.7	31.63	-10.93	5	15	1.689		P value (one tailed)	0.3441
										R PBMC vs. N Tumor	14.6	21.83	-7.233	10	9	1.256		P value summary	ns
										R PBMC vs. R Tumor	14.6	31.63	-17.03	10	15	3.329		Was the pairing significantly effective?	No
										N Tumor vs. R Tumor	21.83	31.63	-9.8	9	15	1.855
	C58836
	HD PBMC	N PBMC	R PBMC	N Tumor	R Tumor		Table Analyzed	58836		Number of families	1							Table Analyzed	58836
	0.361021	0.723628	0	0.318306	0.259695					Number of comparisons per family	10
	0	0.873983	0	0.492469	2.88485		Kruskal-Wallis test			Alpha	0.05							Column E	R Tumor
	0	0	0.723628	1.28093	3.01504		P value	0.001										vs.	vs.
	0	0	0.873983	0.775423	1.65982		Exact or approximate P value?	Approximate		Dunn's multiple comparisons test	Mean rank diff.	Significant?	Summary	Adjusted P Value				Column D	N Tumor
	0	0	0	1.47379	2.41158		P value summary	**		HD PBMC vs. N PBMC	-6.8	No	ns	>0.9999	A-B
			0	0.0451833	0.696792		Do the medians vary signif. (P < 0.05)?	Yes		HD PBMC vs. R PBMC	-1.8	No	ns	>0.9999	A-C			Paired t test
			0	0.482734	0.201726		Number of groups	5		HD PBMC vs. N Tumor	-17.36	No	ns	0.1344	A-D			P value	0.0299
			0	1.60043	1.74461		Kruskal-Wallis statistic	18.45		HD PBMC vs. R Tumor	-19.27	Yes	*	0.0304	A-E			P value summary	*
			0	0.0254224	0.43138					N PBMC vs. R PBMC	5	No	ns	>0.9999	B-C			Significantly different (P < 0.05)?	Yes
			0		1.42805		Data summary			N PBMC vs. N Tumor	-10.56	No	ns	>0.9999	B-D			One- or two-tailed P value?	Two-tailed
					0.265629		Number of treatments (columns)	5		N PBMC vs. R Tumor	-12.47	No	ns	0.5514	B-E			t, df	t=2.637, df=8
					0.240255		Number of values (total)	44		R PBMC vs. N Tumor	-15.56	No	ns	0.0716	C-D			Number of pairs	9
					0.475519					R PBMC vs. R Tumor	-17.47	Yes	**	0.0068	C-E
					0.678901					N Tumor vs. R Tumor	-1.911	No	ns	>0.9999	D-E			How big is the difference?
					0.277705													Mean of differences (E - D)	0.7568
										Test details	Mean rank 1	Mean rank 2	Mean rank diff.	n1	n2	Z		SD of differences	0.861
										HD PBMC vs. N PBMC	11.2	18	-6.8	5	5	0.8541		SEM of differences	0.287
										HD PBMC vs. R PBMC	11.2	13	-1.8	5	10	0.2611		95% confidence interval	0.09492 to 1.419
										HD PBMC vs. N Tumor	11.2	28.56	-17.36	5	9	2.472		R squared (partial eta squared)	0.465
										HD PBMC vs. R Tumor	11.2	30.47	-19.27	5	15	2.964
										N PBMC vs. R PBMC	18	13	5	5	10	0.7252		How effective was the pairing?
										N PBMC vs. N Tumor	18	28.56	-10.56	5	9	1.503		Correlation coefficient (r)	0.656
										N PBMC vs. R Tumor	18	30.47	-12.47	5	15	1.918		P value (one tailed)	0.0275
										R PBMC vs. N Tumor	13	28.56	-15.56	10	9	2.689		P value summary	*
										R PBMC vs. R Tumor	13	30.47	-17.47	10	15	3.399		Was the pairing significantly effective?	Yes
										N Tumor vs. R Tumor	28.56	30.47	-1.911	9	15	0.3601
