# Supplementary material for: High-dimensional mapping of human CEACAM1 expression on immune cells and association with melanoma drug resistance
Source: Commun Med (Lond). 2024 Jul 2;4:128. doi: 10.1038/s43856-024-00525-8 (PMC11219841; doi:10.1038/s43856-024-00525-8)
Supplement: Supplementary file 6 — Supplementary Data 4 [file 43856_2024_525_MOESM6_ESM.xlsx]

## Sheet: Fig. 4c-e
								The Kruskal-Wallis test, followed by the Dunn’s multiple comparison test, was used to compare the median expression levels of the markers on single cells
CEACAM1 expression		HD	P N	P R	T N	T R		Table Analyzed	13 Monocyte CEACAM1 expression		Number of families	1
		0.534736	5.54308	1.77602	4.92263	1.92444					Number of comparisons per family	4
		0.828466	1.00206	3.18425	9.11088	87.3273		Kruskal-Wallis test			Alpha	0.05
		1.60048	7.76363	6.30417	3.57434	47.8476		P value	0.0102
		1.1048	3.31456	2.42572	18.841	117.505		Exact or approximate P value?	Approximate		Dunn's multiple comparisons test	Mean rank diff.	Significant?	Summary	Adjusted P Value	A-?
		1.53635	9.33084	24.908	7.24257	41.537		P value summary	*		HD vs. PBMC N	-13.6	No	ns	0.2906	B	PBMC N
				0.261083	0.914816	8.49532		Do the medians vary signif. (P < 0.05)?	Yes		HD vs. PBMC R	-8.886	No	ns	0.8209	C	PBMC R
				1.16345	8.5249	7.23287		Number of groups	5		HD vs. Tumor N	-18.38	Yes	*	0.0238	D	Tumor N
					9.94009	25.1772		Kruskal-Wallis statistic	13.23		HD vs. Tumor R	-20.2	Yes	**	0.0044	E	Tumor R
					8.11104	4.05016
						15.3793		Data summary			Test details	Mean rank 1	Mean rank 2	Mean rank diff.	n1	n2	Z
						1.39583		Number of treatments (columns)	5		HD vs. PBMC N	6.4	20	-13.6	5	5	1.795
						1.48957		Number of values (total)	41		HD vs. PBMC R	6.4	15.29	-8.886	5	7	1.267
						3.4448					HD vs. Tumor N	6.4	24.78	-18.38	5	9	2.75
						8.43491					HD vs. Tumor R	6.4	26.6	-20.2	5	15	3.265
						6.77347
PD1 expression								The Kruskal-Wallis test, followed by the Dunn’s multiple comparison test, was used to compare the median expression levels of the markers on single cells
		HD	P N	P R	T N	T R		Table Analyzed	13 Monocyte PD1 expression		Number of families	1
		0	0	10.0543	0.829799	1.98187					Number of comparisons per family	4
		0	2.3224	0.85786	0	1.70996		Kruskal-Wallis test			Alpha	0.05
		0	1.68581	6.92093	0	3.70046		P value	0.0503
		0	135.319	0	3.33976	0.293513		Exact or approximate P value?	Approximate		Dunn's multiple comparisons test	Mean rank diff.	Significant?	Summary	Adjusted P Value	A-?
		0	357.688	164.346	0	1.01972		P value summary	ns		HD vs. PBMC N	-19.8	Yes	*	0.0268	B	PBMC N
				0	1.42906	2.95781		Do the medians vary signif. (P < 0.05)?	No		HD vs. PBMC R	-13.43	No	ns	0.188	C	PBMC R
				0	0	1.40505		Number of groups	5		HD vs. Tumor N	-8.556	No	ns	0.736	D	Tumor N
					0	0		Kruskal-Wallis statistic	9.474		HD vs. Tumor R	-14.8	No	ns	0.0522	E	Tumor R
					12.547	0.0476299
						2.33828		Data summary			Test details	Mean rank 1	Mean rank 2	Mean rank diff.	n1	n2	Z
						0		Number of treatments (columns)	5		HD vs. PBMC N	9	28.8	-19.8	5	5	2.712
						1.2231		Number of values (total)	41		HD vs. PBMC R	9	22.43	-13.43	5	7	1.986
						0					HD vs. Tumor N	9	17.56	-8.556	5	9	1.329
						111.733					HD vs. Tumor R	9	23.8	-14.8	5	15	2.482
						33.3808
								The Kruskal-Wallis test, followed by the Dunn’s multiple comparison test, was used to compare the median expression levels of the markers on single cells
	PD-L1	HD	P N	P R	T N	T R		Table Analyzed	13 Monocyte PD-L1 expression		Number of families	1						0.272808	1.93877	1.25455	1.70085											10.8857	0.165332	4.29683	0	0.999627	0	0.172451									9.49125	20.1388	0.282965
		0	0.952099	10.8857	9.49125	10.3986					Number of comparisons per family	4
		0	0.272808	0.165332	20.1388	19.9023		Kruskal-Wallis test			Alpha	0.05
		0.333873	1.93877	4.29683	0.282965	27.2263		P value	0.0007
		0.586728	1.25455	0	21.8662	26.3779		Exact or approximate P value?	Approximate		Dunn's multiple comparisons test	Mean rank diff.	Significant?	Summary	Adjusted P Value	A-?
		0	1.70085	0.999627	9.37786	13.2921		P value summary	***		HD vs. PBMC N	-8.1	No	ns	>0.9999	B	PBMC N
				0	3.84475	2.16841		Do the medians vary signif. (P < 0.05)?	Yes		HD vs. PBMC R	-6.157	No	ns	>0.9999	C	PBMC R
				0.172451	23.4406	8.86224		Number of groups	5		HD vs. Tumor N	-19.97	Yes	*	0.0111	D	Tumor N
					5.77649	14.4328		Kruskal-Wallis statistic	19.24		HD vs. Tumor R	-21.53	Yes	**	0.002	E	Tumor R
					1.83618	3.43469
						15.654		Data summary			Test details	Mean rank 1	Mean rank 2	Mean rank diff.	n1	n2	Z
						0		Number of treatments (columns)	5		HD vs. PBMC N	6.7	14.8	-8.1	5	5	1.071
						1.95109		Number of values (total)	41		HD vs. PBMC R	6.7	12.86	-6.157	5	7	0.8791
						1.23718					HD vs. Tumor N	6.7	26.67	-19.97	5	9	2.993
						22.2729					HD vs. Tumor R	6.7	28.23	-21.53	5	15	3.486
						36.2797
[truncated: 21 more columns]

## Sheet: Fig. 4_g-i_Classical Mono
	HD	P N	P R	T N	T R		Table Analyzed	CEACAM1-classical-monocytes Correct		Number of families	1
	0.914162	1.15561	2.22289	10.9573	2.31155					Number of comparisons per family	10
	0.639799	5.95578	3.54793	3.71325	135.876		Kruskal-Wallis test			Alpha	0.05
	1.87513	9.28438	8.52275	26.3423	44.9856		P value	0.0037
	1.43641	3.39723	2.89344	8.94229	115.305		Exact or approximate P value?	Approximate		Dunn's multiple comparisons test	Mean rank diff.	Significant?	Summary	Adjusted P Value
	1.75613	9.29224	25.5082	1.79246	45.3372		P value summary	**		HD vs. P N	-11.8	No	ns	0.9318	A-B
				8.93939	9.90628		Do the medians vary signif. (P < 0.05)?	Yes		HD vs. P R	-13	No	ns	0.6437	A-C
				10.207	10.1337		Number of groups	5		HD vs. T N	-18.83	Yes	*	0.0296	A-D
				25.3046	28.3898		Kruskal-Wallis statistic	15.56		HD vs. T R	-21.47	Yes	**	0.0018	A-E
					5.63701					P N vs. P R	-1.2	No	ns	>0.9999	B-C
					21.6955		Data summary			P N vs. T N	-7.025	No	ns	>0.9999	B-D
					3.52408		Number of treatments (columns)	5		P N vs. T R	-9.667	No	ns	0.9209	B-E
					2.67387		Number of values (total)	38		P R vs. T N	-5.825	No	ns	>0.9999	C-D
					9.93725					P R vs. T R	-8.467	No	ns	>0.9999	C-E
					15.5609					T N vs. T R	-2.642	No	ns	>0.9999	D-E
					4.51779
										Test details	Mean rank 1	Mean rank 2	Mean rank diff.	n1	n2	Z
										HD vs. P N	3.8	15.6	-11.8	5	5	1.679
										HD vs. P R	3.8	16.8	-13	5	5	1.85
										HD vs. T N	3.8	22.63	-18.83	5	8	2.971
										HD vs. T R	3.8	25.27	-21.47	5	15	3.741
										P N vs. P R	15.6	16.8	-1.2	5	5	0.1707
										P N vs. T N	15.6	22.63	-7.025	5	8	1.109
										P N vs. T R	15.6	25.27	-9.667	5	15	1.684
										P R vs. T N	16.8	22.63	-5.825	5	8	0.9194
										P R vs. T R	16.8	25.27	-8.467	5	15	1.475
										T N vs. T R	22.63	25.27	-2.642	8	15	0.543
	HD	P N	P R	T N	T R		Table Analyzed	PD1-classical-monocytes Correct		Number of families	1
	0	3.35366	12.8404	0	2.80367					Number of comparisons per family	10
	0	0	1.03007	0	2.32018		Kruskal-Wallis test			Alpha	0.05
	0	2.43824	9.70628	3.30156	3.96917		P value	0.0273
	0	137.193	0	0	1.18386		Exact or approximate P value?	Approximate		Dunn's multiple comparisons test	Mean rank diff.	Significant?	Summary	Adjusted P Value
	0	358.904	163.822	3.00042	1.54889		P value summary	*		HD vs. P N	-19	No	ns	0.058	A-B
				14.5869	4.51454		Do the medians vary signif. (P < 0.05)?	Yes		HD vs. P R	-17.8	No	ns	0.0975	A-C
				0	2.90591		Number of groups	5		HD vs. T N	-9	No	ns	>0.9999	A-D
				0.184589	0.472821		Kruskal-Wallis statistic	10.94		HD vs. T R	-14.6	No	ns	0.0942	A-E
					0.65577					P N vs. P R	1.2	No	ns	>0.9999	B-C
					2.84276		Data summary			P N vs. T N	10	No	ns	>0.9999	B-D
					0		Number of treatments (columns)	5		P N vs. T R	4.4	No	ns	>0.9999	B-E
					1.52051		Number of values (total)	38		P R vs. T N	8.8	No	ns	>0.9999	C-D
					0					P R vs. T R	3.2	No	ns	>0.9999	C-E
					142.587					T N vs. T R	-5.6	No	ns	>0.9999	D-E
					42.4935
										Test details	Mean rank 1	Mean rank 2	Mean rank diff.	n1	n2	Z
										HD vs. P N	7	26	-19	5	5	2.759
										HD vs. P R	7	24.8	-17.8	5	5	2.585
										HD vs. T N	7	16	-9	5	8	1.45
										HD vs. T R	7	21.6	-14.6	5	15	2.596
										P N vs. P R	26	24.8	1.2	5	5	0.1742
										P N vs. T N	26	16	10	5	8	1.611
										P N vs. T R	26	21.6	4.4	5	15	0.7825
										P R vs. T N	24.8	16	8.8	5	8	1.418
										P R vs. T R	24.8	21.6	3.2	5	15	0.5691
										T N vs. T R	16	21.6	-5.6	8	15	1.175
	HD	P N	P R	T N	T R		Table Analyzed	PD-L1-classical-monocytes Correct		Number of families	1
	0.120427	0.586418	14.4595	9.72004	12.39					Number of comparisons per family	10
	0.0364413	1.56607	0.422671	2.37678	37.5273		Kruskal-Wallis test			Alpha	0.05
	0.636911	2.43863	6.62105	32.645	37.8963		P value	0.0007
	1.20263	1.5141	0	16.0672	52.7524		Exact or approximate P value?	Approximate		Dunn's multiple comparisons test	Mean rank diff.	Significant?	Summary	Adjusted P Value
	0.051653	1.80201	1.14279	36.4822	18.7375		P value summary	***		HD vs. P N	-7.8	No	ns	>0.9999	A-B
				1.48128	2.44136		Do the medians vary signif. (P < 0.05)?	Yes		HD vs. P R	-7	No	ns	>0.9999	A-C
				37.7141	14.7243		Number of groups	5		HD vs. T N	-19.05	Yes	*	0.0264	A-D
				10.7511	39.6853		Kruskal-Wallis statistic	19.28		HD vs. T R	-21.13	Yes	**	0.0023	A-E
					3.64483					P N vs. P R	0.8	No	ns	>0.9999	B-C
					23.7121		Data summary			P N vs. T N	-11.25	No	ns	0.7578	B-D
					1.7597		Number of treatments (columns)	5		P N vs. T R	-13.33	No	ns	0.2016	B-E
					0.85564		Number of values (total)	38		P R vs. T N	-12.05	No	ns	0.5717	C-D
					1.77227					P R vs. T R	-14.13	No	ns	0.1379	C-E
					74.5652					T N vs. T R	-2.083	No	ns	>0.9999	D-E
					44.4962
										Test details	Mean rank 1	Mean rank 2	Mean rank diff.	n1	n2	Z
										HD vs. P N	5.2	13	-7.8	5	5	1.11
										HD vs. P R	5.2	12.2	-7	5	5	0.9959
										HD vs. T N	5.2	24.25	-19.05	5	8	3.007
										HD vs. T R	5.2	26.33	-21.13	5	15	3.683
										P N vs. P R	13	12.2	0.8	5	5	0.1138
										P N vs. T N	13	24.25	-11.25	5	8	1.776
										P N vs. T R	13	26.33	-13.33	5	15	2.323
										P R vs. T N	12.2	24.25	-12.05	5	8	1.902
										P R vs. T R	12.2	26.33	-14.13	5	15	2.463
										T N vs. T R	24.25	26.33	-2.083	8	15	0.4282

## Sheet: Fig. 4_g-i_Intermediate Mono
CEACAM1 expression on intermediated Mono
	HD	P N	P R	T N	T R		Table Analyzed	C1-trans-monocytes Correct		Number of families	1
	0.477622	0.809916	0.562473	7.17915	1.23174					Number of comparisons per family	10
	0.594916	5.72707	1.59207	9.09816	96.7238		Kruskal-Wallis test			Alpha	0.05
	1.53397	2.36972	5.6782	4.01706	45.7034		P value	0.0088
	1.06064	3.36459	2.29642	15.0666	118.914		Exact or approximate P value?	Approximate		Dunn's multiple comparisons test	Mean rank diff.	Significant?	Summary	Adjusted P Value
	1.40563	10.1985	23.878	4.81926	119.149		P value summary	**		HD vs. P N	-11.8	No	ns	>0.9999	A-B
				1.06889	7.97425		Do the medians vary signif. (P < 0.05)?	Yes		HD vs. P R	-10.6	No	ns	>0.9999	A-C
				7.15826	6.05867		Number of groups	5		HD vs. T N	-17.91	Yes	*	0.0486	A-D
				8.96246	28.2779		Kruskal-Wallis statistic	13.57		HD vs. T R	-20.27	Yes	**	0.0058	A-E
				10.334	3.27106					P N vs. P R	1.2	No	ns	>0.9999	B-C
					9.1544		Data summary			P N vs. T N	-6.111	No	ns	>0.9999	B-D
					2.23694		Number of treatments (columns)	5		P N vs. T R	-8.467	No	ns	>0.9999	B-E
					2.25145		Number of values (total)	39		P R vs. T N	-7.311	No	ns	>0.9999	C-D
					4.54889					P R vs. T R	-9.667	No	ns	>0.9999	C-E
					7.1747					T N vs. T R	-2.356	No	ns	>0.9999	D-E
					15.4058
										Test details	Mean rank 1	Mean rank 2	Mean rank diff.	n1	n2	Z
										HD vs. P N	5.2	17	-11.8	5	5	1.636
										HD vs. P R	5.2	15.8	-10.6	5	5	1.47
										HD vs. T N	5.2	23.11	-17.91	5	9	2.816
										HD vs. T R	5.2	25.47	-20.27	5	15	3.442
										P N vs. P R	17	15.8	1.2	5	5	0.1664
										P N vs. T N	17	23.11	-6.111	5	9	0.9609
										P N vs. T R	17	25.47	-8.467	5	15	1.438
										P R vs. T N	15.8	23.11	-7.311	5	9	1.15
										P R vs. T R	15.8	25.47	-9.667	5	15	1.642
										T N vs. T R	23.11	25.47	-2.356	9	15	0.49
	HD	P N	P R	T N	T R		Table Analyzed	PD1-trans-monocytes Correct		Number of families	1
	0	1.39375	3.86281	1.69725	0.699024					Number of comparisons per family	10
	0	0	0.366082	0	1.97102		Kruskal-Wallis test			Alpha	0.05
	0	0	5.08015	0	3.88354		P value	0.0885
	0	120.952	0	4.27011	0.0450624		Exact or approximate P value?	Approximate		Dunn's multiple comparisons test	Mean rank diff.	Significant?	Summary	Adjusted P Value
	0	353.2	167.623	0	1.17774		P value summary	ns		HD vs. P N	-14.8	No	ns	0.3213	A-B
				0.439705	2.44221		Do the medians vary signif. (P < 0.05)?	No		HD vs. P R	-16.8	No	ns	0.15	A-C
				10.5728	1.02206		Number of groups	5		HD vs. T N	-8.444	No	ns	>0.9999	A-D
				0	0		Kruskal-Wallis statistic	8.084		HD vs. T R	-13	No	ns	0.2116	A-E
				0	0					P N vs. P R	-2	No	ns	>0.9999	B-C
					1.96609		Data summary			P N vs. T N	6.356	No	ns	>0.9999	B-D
					0		Number of treatments (columns)	5		P N vs. T R	1.8	No	ns	>0.9999	B-E
					1.38262		Number of values (total)	39		P R vs. T N	8.356	No	ns	>0.9999	C-D
					0					P R vs. T R	3.8	No	ns	>0.9999	C-E
					95.0655					T N vs. T R	-4.556	No	ns	>0.9999	D-E
					28.0411
										Test details	Mean rank 1	Mean rank 2	Mean rank diff.	n1	n2	Z
										HD vs. P N	9	23.8	-14.8	5	5	2.143
										HD vs. P R	9	25.8	-16.8	5	5	2.432
										HD vs. T N	9	17.44	-8.444	5	9	1.386
										HD vs. T R	9	22	-13	5	15	2.305
										P N vs. P R	23.8	25.8	-2	5	5	0.2896
										P N vs. T N	23.8	17.44	6.356	5	9	1.043
										P N vs. T R	23.8	22	1.8	5	15	0.3192
										P R vs. T N	25.8	17.44	8.356	5	9	1.372
										P R vs. T R	25.8	22	3.8	5	15	0.6738
										T N vs. T R	17.44	22	-4.556	9	15	0.9893
	HD	P N	P R	T N	T R		Table Analyzed	PD-L1-trans-monocytes Correct		Number of families	1
	0	0.0842983	4.18198	10.9474	5.89396					Number of comparisons per family	10
	0	0.783453	0	22.0342	22.698		Kruskal-Wallis test			Alpha	0.05
	0.40052	0.567222	2.96197	0.345204	18.1956		P value	0.0004
	0.723145	0.448317	0	12.9153	20.8933		Exact or approximate P value?	Approximate		Dunn's multiple comparisons test	Mean rank diff.	Significant?	Summary	Adjusted P Value
	0.0279346	1.45143	0.733689	4.52891	10.4739		P value summary	***		HD vs. P N	-5	No	ns	>0.9999	A-B
				4.08196	2.09664		Do the medians vary signif. (P < 0.05)?	Yes		HD vs. P R	-6.4	No	ns	>0.9999	A-C
				2.12185	7.77385		Number of groups	5		HD vs. T N	-19.89	Yes	*	0.0175	A-D
				17.2437	13.1168		Kruskal-Wallis statistic	20.43		HD vs. T R	-20.67	Yes	**	0.0045	A-E
				6.64867	3.30608					P N vs. P R	-1.4	No	ns	>0.9999	B-C
					4.10616		Data summary			P N vs. T N	-14.89	No	ns	0.1916	B-D
					0.657927		Number of treatments (columns)	5		P N vs. T R	-15.67	No	ns	0.0776	B-E
					1.73135		Number of values (total)	39		P R vs. T N	-13.49	No	ns	0.3383	C-D
					1.17224					P R vs. T R	-14.27	No	ns	0.1534	C-E
					11.4915					T N vs. T R	-0.7778	No	ns	>0.9999	D-E
					35.9162
										Test details	Mean rank 1	Mean rank 2	Mean rank diff.	n1	n2	Z
										HD vs. P N	6	11	-5	5	5	0.6937
										HD vs. P R	6	12.4	-6.4	5	5	0.888
										HD vs. T N	6	25.89	-19.89	5	9	3.129
										HD vs. T R	6	26.67	-20.67	5	15	3.512
										P N vs. P R	11	12.4	-1.4	5	5	0.1942
										P N vs. T N	11	25.89	-14.89	5	9	2.342
										P N vs. T R	11	26.67	-15.67	5	15	2.662
										P R vs. T N	12.4	25.89	-13.49	5	9	2.122
										P R vs. T R	12.4	26.67	-14.27	5	15	2.424
										T N vs. T R	25.89	26.67	-0.7778	9	15	0.1619

## Sheet: Fig. 4_g-i_Non-Classical Mono
CEACAM1 expression on non-classical Monocytic Cells
	HD	P N	P R	T N	T R		Table Analyzed	C1-ncmonocytes
	0.735126	0.924482	1.66603	5.30613	0.202491
	1.93993	6.22801	7.79645	9.63126	75.2914		Column E	T R
	1.80444	2.97953	3.30257	5.38109	75.1227		vs.	vs.
	1.13485	2.796	1.67313	10.728	68.072		Column D	T N
	1.97159	8.9985	22.2702	11.2874	30.6327
				0.899395	7.13904		Paired t test
				4.97457	0.243077		P value	0.0366
				6.55107	27.5957		P value summary	*
				3.17506	3.63945		Significantly different (P < 0.05)?	Yes
					0		One- or two-tailed P value?	Two-tailed
					0		t, df	t=2.506, df=8
					2.26838		Number of pairs	9
					1.52764
					5.80686		How big is the difference?
					9.06571		Mean of differences (E - D)	25.56
							SD of differences	30.6
							SEM of differences	10.2
							95% confidence interval	2.036 to 49.08
							R squared (partial eta squared)	0.4397
							How effective was the pairing?
							Correlation coefficient (r)	0.606
							P value (one tailed)	0.0418
							P value summary	*
							Was the pairing significantly effective?	Yes
PD1 expression on non-classical Monocytic Cells
	HD	P N	P R	T N	T R		Table Analyzed	PD1-ncmonocytes
	0	1.42092	5.41397	1.17424	0.426595
	0	0	0.856115	0	0.768527		Column E	T R
	0	0	3.43835	0	2.94007		vs.	vs.
	0	110.094	0	0.816904	0		Column D	T N
	0	331.042	157.38	0	0
				0.843307	0.233903		Paired t test
				6.86935	1.02191		P value	0.5523
				0	0		P value summary	ns
				0	0		Significantly different (P < 0.05)?	No
					0		One- or two-tailed P value?	Two-tailed
					0		t, df	t=0.6204, df=8
					1.43974		Number of pairs	9
					0
					96.3871		How big is the difference?
					16.3935		Mean of differences (E - D)	-0.4792
							SD of differences	2.317
							SEM of differences	0.7724
							95% confidence interval	-2.260 to 1.302
							R squared (partial eta squared)	0.0459
							How effective was the pairing?
							Correlation coefficient (r)	0.1123
							P value (one tailed)	0.3868
							P value summary	ns
							Was the pairing significantly effective?	No
PD-L1 expression on non-classical Monocytic Cells
HD	P N	P R	T N	T R			Table Analyzed	PDl1-ncmonocytes			Table Analyzed	PDl1-ncmonocytes		Number of families	1
0	0	5.85167	6.9685	5.61863										Number of comparisons per family	10
0	0.016843	0.344783	20.6046	12.005			Column E	T R			Kruskal-Wallis test			Alpha	0.05
0	0.357182	1.71755	1.04711	15.7027			vs.	vs.			P value	0.0015
0	0.309567	0	4.33588	9.56971			Column D	T N			Exact or approximate P value?	Approximate		Dunn's multiple comparisons test	Mean rank diff.	Significant?	Summary	Adjusted P Value
0	0.888126	0.322797	1.97558	6.35721							P value summary	**		HD vs. P N	-6.8	No	ns	>0.9999	A-B
			2.9903	0.649273			Paired t test				Do the medians vary signif. (P < 0.05)?	Yes		HD vs. P R	-11.6	No	ns	>0.9999	A-C
			2.92042	0			P value	0.5981			Number of groups	5		HD vs. T N	-21.22	Yes	**	0.0079	A-D
			8.78865	10.2675			P value summary	ns			Kruskal-Wallis statistic	17.62		HD vs. T R	-20.13	Yes	**	0.0058	A-E
			1.29729	1.50256			Significantly different (P < 0.05)?	No						P N vs. P R	-4.8	No	ns	>0.9999	B-C
				0.027707			One- or two-tailed P value?	Two-tailed			Data summary			P N vs. T N	-14.42	No	ns	0.2251	B-D
				0			t, df	t=0.5489, df=8			Number of treatments (columns)	5		P N vs. T R	-13.33	No	ns	0.227	B-E
				106.282			Number of pairs	9			Number of values (total)	39		P R vs. T N	-9.622	No	ns	>0.9999	C-D
				1.549										P R vs. T R	-8.533	No	ns	>0.9999	C-E
				3.58615			How big is the difference?							T N vs. T R	1.089	No	ns	>0.9999	D-E
				22.7353			Mean of differences (E - D)	1.194
							SD of differences	6.525						Test details	Mean rank 1	Mean rank 2	Mean rank diff.	n1	n2	Z
							SEM of differences	2.175						HD vs. P N	5	11.8	-6.8	5	5	0.9488
							95% confidence interval	-3.821 to 6.209						HD vs. P R	5	16.6	-11.6	5	5	1.618
							R squared (partial eta squared)	0.0363						HD vs. T N	5	26.22	-21.22	5	9	3.357
														HD vs. T R	5	25.13	-20.13	5	15	3.44
							How effective was the pairing?							P N vs. P R	11.8	16.6	-4.8	5	5	0.6697
							Correlation coefficient (r)	0.3777						P N vs. T N	11.8	26.22	-14.42	5	9	2.282
							P value (one tailed)	0.1581						P N vs. T R	11.8	25.13	-13.33	5	15	2.278
							P value summary	ns						P R vs. T N	16.6	26.22	-9.622	5	9	1.522
							Was the pairing significantly effective?	No						P R vs. T R	16.6	25.13	-8.533	5	15	1.458
														T N vs. T R	26.22	25.13	1.089	9	15	0.2279

## Sheet: Fig. 4l PBMC-N_HM
												ND
	MetaclusterID	Markers	1	2	3	4	5	6	7	8	9	10
	Tb159Di	CEACAM1	1.92647	1.03701	1.04371	0.718519	0.927079	1.01259	1.38681	1.15335	0.44308	0	CEACAM1
	Tm169Di	PD1	5.70548	4.56703	4.35968	3.68314	3.64363	3.71053	1.11984	1.05287	0	0	PD1
	Lu175Di	PD-L1	1.20391	0.297683	0.218414	0.115256	0.152512	0.0782432	0.493521	1.00211	2.58504	0	PD-L1
	Er168Di	CD14	6.13967	5.03477	3.75803	0.250516	3.54728	1.60726	4.23228	1.67891	0.516273	0	CD14
	Nd148Di	CD16	3.8583	2.5139	3.09178	2.01432	5.25342	5.18114	1.91795	2.06454	1.90752	0	CD16
	Dy161Di	CD38	4.42675	3.59732	3.04002	3.33546	1.11561	0.153097	1.94646	2.50483	3.03694	0	CD38
	Yb173Di	HLA-DR	5.34972	2.87281	2.87982	4.4218	4.19519	3.0721	2.86446	2.09304	6.14381	0	HLA-DR
	Yb172Di	CD66b	1.43334	0.499642	0.42467	0.367432	0.915314	0.124873	0.331877	0	1.10995	0	CD66b
	Sm152Di	CD194	2.02714	0.847896	1.08195	0.340326	0.701177	0.461321	3.47651	2.82303	0.612474	0	CD194
	Pr141Di	CD196	2.40303	0.760107	1.20941	0.822188	0.932905	0.318321	2.75754	1.14976	1.47208	0	CD196
	Er167Di	CD197	1.96165	0.808932	0.368583	0	0.119053	0	1.86932	1.255	3.58494	0	CD197
	Gd156Di	CD183	0.091098	0	0.833491	0	0	0	2.18723	0.355455	0.055796	0	CD183
	Gd158Di	CD185	0	0	0	0	0	0	0.903488	0	0.0871588	0	CD185

## Sheet: Fig. 4l PBMC-R_HM
	MetaclusterID	Markers	1	2	3	4	5	6	7	8	9	10
	Tb159Di	CEACAM1	2.38647	1.15614	0.751766	0.596195	1.87294	1.08135	0.474113	0.468577	0.859665	0	CEACAM1
	Tm169Di	PD1	4.402	1.86704	0	0.0929445	3.78684	0.948251	0.545304	0	0.780961	0	PD1
	Lu175Di	PD-L1	0.0953885	0.298816	0	0.037368	0.24909	0.0389924	0.188391	0.680126	2.05144	0	PD-L1
	Er168Di	CD14	4.44603	4.38389	3.76808	0.166571	3.96857	1.51356	3.99326	1.06407	0.569215	0	CD14
	Nd148Di	CD16	4.6089	2.42276	3.67599	2.80512	5.34614	5.42032	2.40342	2.37013	1.98998	0	CD16
	Dy161Di	CD38	2.31031	3.06249	2.1968	2.76697	1.55968	0.0435794	2.02084	2.40055	3.33487	0	CD38
	Yb173Di	HLA-DR	4.67863	2.52393	1.97407	4.31478	3.96032	2.68181	3.00634	2.91486	4.34969	0	HLA-DR
	Yb172Di	CD66b	0.430676	0.165583	0.26261	0.569341	0.3399	0.0948739	0.245322	0.00944097	0.51578	0	CD66b
	Sm152Di	CD194	0.678239	1.54194	2.45639	0.479085	0.671607	0.356243	3.41155	3.14499	0.826313	0	CD194
	Pr141Di	CD196	0.710101	0.95199	1.85875	1.34667	0.584142	0.45998	2.84558	3.59236	1.54456	0	CD196
	Er167Di	CD197	0.12815	0.339566	0.226504	0	0.107198	0	1.33888	0.30455	3.84145	0	CD197
	Gd156Di	CD183	2.75663	0	0.391917	0.147536	0	0	2.08969	0.574674	0.0735691	0	CD183
	Gd158Di	CD185	3.06586	0	0	0	0	0	0.709859	0.318571	0.171754	0	CD185

## Sheet: Fig. 4l Tumor-N_HM
	MetaclusterID	Markers	1	2	3	4	5	6	7	8	9	10
	Tb159Di	CEACAM1	1.56849	1.21797	2.51583	0.529027	0.904328	1.18879	1.18884	1.13339	0.702392	1.66094	CEACAM1
	Tm169Di	PD1	0.386311	1.02254	0	0	0	1.18114	0.369838	0.249441	0.179789	0	PD1
	Lu175Di	PD-L1	2.80889	0.558018	0.862847	0.482964	0.760621	0.0536559	1.74087	0.446696	3.35913	2.62559	PD-L1
	Er168Di	CD14	5.82398	4.6808	0.245343	0.281811	4.05752	1.65274	2.56409	0	0.880284	3.02618	CD14
	Nd148Di	CD16	3.02814	1.81318	2.85865	1.73839	4.69372	2.59243	1.30578	0.552663	1.30914	2.19075	CD16
	Dy161Di	CD38	4.78366	2.98295	1.40245	2.66122	3.00506	0.134339	1.55905	3.57041	2.82636	3.05003	CD38
	Yb173Di	HLA-DR	5.39074	4.19439	3.96375	4.13114	3.82033	3.6277	4.15899	2.4684	5.70439	4.44645	HLA-DR
	Yb172Di	CD66b	0.873555	0.30074	0.342343	0.190135	0.0712099	0	0.566726	0	1.3397	0.856463	CD66b
	Sm152Di	CD194	1.18185	0.736271	0.697702	0.602128	0.277878	0.61146	2.89119	0.527985	0.86584	2.9053	CD194
	Pr141Di	CD196	1.5602	1.02541	0.738047	1.25129	1.40436	0.199116	2.74545	0.118677	1.80996	2.60394	CD196
	Er167Di	CD197	1.47373	0.622023	0	0	0.131526	0	1.50008	0.354014	3.87904	1.04418	CD197
	Gd156Di	CD183	0.475134	0	0.112528	0	0	0	2.88822	0	0	4.42531	CD183
	Gd158Di	CD185	0.313013	0	0	0	0	0	0.922086	0	0	4.10399	CD185

## Sheet: Fig. 4l Tumor-R_HM
MetaclusterID	Metacluster	1	2	3	4	5	6	7	8	9	10
Tb159Di	CEACAM1	0	0	0.0703266	0	0.204132	0.173993	1.36113	0.0405937	0.133925	0.242452	CEACAM1
Tm169Di	PD1	0.00227635	0	0.132857	0	1.59722	0.229709	0	0	0.298242	1.22859	PD1
Lu175Di	PD-L1	0.144169	0.236285	0.279711	0.460424	0.396179	0.170699	0.946049	0.22161	0.17179	0.141852	PD-L1
Er168Di	CD45RO	0.0137612	0.249991	2.46131	0	3.46316	2.63819	2.77537	0.515215	3.14838	2.88372	CD45RO
Nd148Di	CD45RA	0.953242	1.78064	0.0700147	2.5222	1.42015	0.250785	2.53673	0.138427	0.256001	0.0143762	CD45RA
Dy161Di	CCR7	0.100159	2.69188	2.08775	1.19848	0	0.175224	0.311308	3.94818	1.15136	0	CCR7
Yb173Di	CXCR3	0.0760712	0.250894	0.569383	1.34653	0.881759	0.137473	1.70841	0	0.0136094	0	CXCR3
Yb172Di	CD27	1.78655	3.03687	2.20187	2.33403	0.104044	0.805463	0	2.9261	2.83165	3.35678	CD27
Sm152Di	CD28	0.634881	2.27091	2.36379	2.54116	0.00689684	0.569371	3.03847	3.09005	3.05962	1.95029	CD28
Pr141Di	CD38	0.199527	0.153103	0.432411	0	0.136253	0.645507	0	1.13569	1.99502	4.24468	CD38
Er167Di	CD127	1.30198	3.18624	2.88278	2.7154	0.328699	1.02853	3.73797	3.94156	2.22442	0.642223	CD127
Gd156Di	CD57	3.79972	0.638967	0.148456	7.60029	6.80607	5.04726	0	0.140699	4.57381	0.0162168	CD57
Gd158Di	CXCR5	0	0	0	0	0	0	0.149835	0	0	0	CXCR5

## Sheet: Fig. 4n FlowSOM cell counts
	Population	FCS Filename	Event count
	FlowSOM_metacluster1	PBMC HD (Expt 327316) combined.fcs copy_13_CD14_-CD11c_Total_Monocytes_viSNE_FlowSOM	7
	FlowSOM_metacluster1	PBMC N (Expt 327316) combined.fcs copy_13_CD14_-CD11c_Total_Monocytes_viSNE_FlowSOM	12
	FlowSOM_metacluster1	PBMC R (Expt 327316) combined.fcs copy_13_CD14_-CD11c_Total_Monocytes_viSNE_FlowSOM	14
	FlowSOM_metacluster1	Tumor N (Expt 327316) combined.fcs copy_13_CD14_-CD11c_Total_Monocytes_viSNE_FlowSOM	249
	FlowSOM_metacluster1	Tumor R (Expt 327316) combined.fcs copy_13_CD14_-CD11c_Total_Monocytes_viSNE_FlowSOM	5869
	FlowSOM_metacluster2	PBMC HD (Expt 327316) combined.fcs copy_13_CD14_-CD11c_Total_Monocytes_viSNE_FlowSOM	65496
	FlowSOM_metacluster2	PBMC N (Expt 327316) combined.fcs copy_13_CD14_-CD11c_Total_Monocytes_viSNE_FlowSOM	19702
	FlowSOM_metacluster2	PBMC R (Expt 327316) combined.fcs copy_13_CD14_-CD11c_Total_Monocytes_viSNE_FlowSOM	15103
	FlowSOM_metacluster2	Tumor N (Expt 327316) combined.fcs copy_13_CD14_-CD11c_Total_Monocytes_viSNE_FlowSOM	8156
	FlowSOM_metacluster2	Tumor R (Expt 327316) combined.fcs copy_13_CD14_-CD11c_Total_Monocytes_viSNE_FlowSOM	17974
	FlowSOM_metacluster5	PBMC HD (Expt 327316) combined.fcs copy_13_CD14_-CD11c_Total_Monocytes_viSNE_FlowSOM	102
	FlowSOM_metacluster5	PBMC N (Expt 327316) combined.fcs copy_13_CD14_-CD11c_Total_Monocytes_viSNE_FlowSOM	2830
	FlowSOM_metacluster5	PBMC R (Expt 327316) combined.fcs copy_13_CD14_-CD11c_Total_Monocytes_viSNE_FlowSOM	1978
	FlowSOM_metacluster5	Tumor N (Expt 327316) combined.fcs copy_13_CD14_-CD11c_Total_Monocytes_viSNE_FlowSOM	75
	FlowSOM_metacluster5	Tumor R (Expt 327316) combined.fcs copy_13_CD14_-CD11c_Total_Monocytes_viSNE_FlowSOM	73
	FlowSOM_metacluster7	PBMC HD (Expt 327316) combined.fcs copy_13_CD14_-CD11c_Total_Monocytes_viSNE_FlowSOM	52
	FlowSOM_metacluster7	PBMC N (Expt 327316) combined.fcs copy_13_CD14_-CD11c_Total_Monocytes_viSNE_FlowSOM	396
	FlowSOM_metacluster7	PBMC R (Expt 327316) combined.fcs copy_13_CD14_-CD11c_Total_Monocytes_viSNE_FlowSOM	218
	FlowSOM_metacluster7	Tumor N (Expt 327316) combined.fcs copy_13_CD14_-CD11c_Total_Monocytes_viSNE_FlowSOM	4709
	FlowSOM_metacluster7	Tumor R (Expt 327316) combined.fcs copy_13_CD14_-CD11c_Total_Monocytes_viSNE_FlowSOM	17322

## Sheet: Fig. 4r-s Citrus
	C38750
	HD PBMC	N PBMC	R PBMC	N Tumor	R Tumor		Table Analyzed	58750		Number of families	1							Table Analyzed	58750
	0	0	0	0	0.246189					Number of comparisons per family	10
	0	0	0	0	3.42907		Kruskal-Wallis test			Alpha	0.05							Column E	R Tumor
	0	2.05509	0	2.6476	2.19706		P value	0.0073										vs.	vs.
	0	0	0	0	3.68267		Exact or approximate P value?	Approximate		Dunn's multiple comparisons test	Mean rank diff.	Significant?	Summary	Adjusted P Value				Column D	N Tumor
	0	0	0	0	3.84454		P value summary	**		HD PBMC vs. N PBMC	-5.1	No	ns	>0.9999	A-B
			2.05509	0.10364	0.949429		Do the medians vary signif. (P < 0.05)?	Yes		HD PBMC vs. R PBMC	-2.45	No	ns	>0.9999	A-C			Paired t test
			0	0.749861	1.56142		Number of groups	5		HD PBMC vs. N Tumor	-10.5	No	ns	>0.9999	A-D			P value	0.0372
			0	1.45455	1.91072		Kruskal-Wallis statistic	14.01		HD PBMC vs. R Tumor	-16.77	Yes	*	0.0456	A-E			P value summary	*
			0	1.06346	1.05402					N PBMC vs. R PBMC	2.65	No	ns	>0.9999	B-C			Significantly different (P < 0.05)?	Yes
			0		1.60473		Data summary			N PBMC vs. N Tumor	-5.4	No	ns	>0.9999	B-D			One- or two-tailed P value?	Two-tailed
					0		Number of treatments (columns)	5		N PBMC vs. R Tumor	-11.67	No	ns	0.4838	B-E			t, df	t=2.496, df=8
					0		Number of values (total)	44		R PBMC vs. N Tumor	-8.05	No	ns	>0.9999	C-D			Number of pairs	9
					0					R PBMC vs. R Tumor	-14.32	Yes	*	0.0218	C-E
					0					N Tumor vs. R Tumor	-6.267	No	ns	>0.9999	D-E			How big is the difference?
					1.48837													Mean of differences (E - D)	1.428
										Test details	Mean rank 1	Mean rank 2	Mean rank diff.	n1	n2	Z		SD of differences	1.717
										HD PBMC vs. N PBMC	13.5	18.6	-5.1	5	5	0.7046		SEM of differences	0.5723
										HD PBMC vs. R PBMC	13.5	15.95	-2.45	5	10	0.3908		95% confidence interval	0.1087 to 2.748
										HD PBMC vs. N Tumor	13.5	24	-10.5	5	9	1.645		R squared (partial eta squared)	0.4378
										HD PBMC vs. R Tumor	13.5	30.27	-16.77	5	15	2.837
										N PBMC vs. R PBMC	18.6	15.95	2.65	5	10	0.4227		How effective was the pairing?
										N PBMC vs. N Tumor	18.6	24	-5.4	5	9	0.8459		Correlation coefficient (r)	-0.1708
										N PBMC vs. R Tumor	18.6	30.27	-11.67	5	15	1.974		P value (one tailed)	0.3302
										R PBMC vs. N Tumor	15.95	24	-8.05	10	9	1.531		P value summary	ns
										R PBMC vs. R Tumor	15.95	30.27	-14.32	10	15	3.064		Was the pairing significantly effective?	No
										N Tumor vs. R Tumor	24	30.27	-6.267	9	15	1.299

[truncated: 1 more sheets: Fig. 4r-s Citrus_continue]
