# Supplementary material for: High-dimensional mapping of human CEACAM1 expression on immune cells and association with melanoma drug resistance
Source: Commun Med (Lond). 2024 Jul 2;4:128. doi: 10.1038/s43856-024-00525-8 (PMC11219841; doi:10.1038/s43856-024-00525-8)
Supplement: Supplementary file 7 — Supplementary Data 5 [file 43856_2024_525_MOESM7_ESM.xlsx]

## Sheet: Fig. 5c-e
	CEACAM1 expression in total DC
		HD	P N	P R	T N	T R		Table Analyzed	22 DC CEACAM1 expression		Number of families	1
		0.473942	4.71731	2.05912	4.68158	1.66713					Number of comparisons per family	4
		0.882231	7.26694	5.10613	4.24938	87.3203		Kruskal-Wallis test			Alpha	0.05
		1.91223	3.98841	5.24801	3.63291	48.1855		P value	0.0133
		1.36714	8.80561	2.41993	10.9585	178.321		Exact or approximate P value?	Approximate		Dunn's multiple comparisons test	Mean rank diff.	Significant?	Summary	Adjusted P Value	A-?
		1.95429		26.7138	13.9854	18.1901		P value summary	*		HD vs. PBMC N	-19.85	Yes	*	0.0455	B	PBMC N
				0.976402	0.96455	6.67812		Do the medians vary signif. (P < 0.05)?	Yes		HD vs. PBMC R	-10.74	No	ns	0.4662	C	PBMC R
				0.509792	4.44349	3.15856		Number of groups	5		HD vs. Tumor N	-16.93	Yes	*	0.0376	D	Tumor N
					7.0289	16.3632		Kruskal-Wallis statistic	12.62		HD vs. Tumor R	-19.8	Yes	**	0.0042	E	Tumor R
					5.35497	2.61858
						8.05983		Data summary			Test details	Mean rank 1	Mean rank 2	Mean rank diff.	n1	n2	Z
						2.20105		Number of treatments (columns)	5		HD vs. PBMC N	5.4	25.25	-19.85	5	4	2.531
						3.12479		Number of values (total)	40		HD vs. PBMC R	5.4	16.14	-10.74	5	7	1.569
						2.53819					HD vs. Tumor N	5.4	22.33	-16.93	5	9	2.597
						6.29276					HD vs. Tumor R	5.4	25.2	-19.8	5	15	3.28
						7.89344
	PD1 expression in total DC
		HD	P N	P R	T N	T R		Table Analyzed	22 DC PD1 expression		Number of families	1
		0	1.53882	5.99766	0						Number of comparisons per family	4
		0	0	1.71223	0	0.19084		Kruskal-Wallis test			Alpha	0.05
		0	0	4.99365	0	1.37519		P value	0.1325
		0	130.594	0	2.65745	1.68929		Exact or approximate P value?	Approximate		Dunn's multiple comparisons test	Mean rank diff.	Significant?	Summary	Adjusted P Value	A-?
		0	313.155	170.16	0	0.215306		P value summary	ns		HD vs. PBMC N	-15.2	No	ns	0.1243	B	PBMC N
				0	1.09898	0		Do the medians vary signif. (P < 0.05)?	No		HD vs. PBMC R	-13.86	No	ns	0.135	C	PBMC R
				0	5.81676	0.55864		Number of groups	5		HD vs. Tumor N	-6.778	No	ns	>0.9999	D	Tumor N
					0	0.957053		Kruskal-Wallis statistic	7.065		HD vs. Tumor R	-11.73	No	ns	0.166	E	Tumor R
					0	0
						0		Data summary			Test details	Mean rank 1	Mean rank 2	Mean rank diff.	n1	n2	Z
						2.29284		Number of treatments (columns)	5		HD vs. PBMC N	11	26.2	-15.2	5	5	2.156
						0		Number of values (total)	41		HD vs. PBMC R	11	24.86	-13.86	5	7	2.123
						1.11551					HD vs. Tumor N	11	17.78	-6.778	5	9	1.09
						0					HD vs. Tumor R	11	22.73	-11.73	5	15	2.038
						89.824
						18.716
	PD-L1 expression in total DC
		HD	P N	P R	T N	T R		Table Analyzed	22 DC PD-L1 expression		Number of families	1
		0	0	6.8855	1.73583	10.0047					Number of comparisons per family	4
		0	0.00568087	2.89027	2.95673	13.2588		Kruskal-Wallis test			Alpha	0.05
		0.145281	1.26094	2.4441	0.277165	13.7164		P value	0.0018
		0.186306	0.521916	0	5.26406	16.9671		Exact or approximate P value?	Approximate		Dunn's multiple comparisons test	Mean rank diff.	Significant?	Summary	Adjusted P Value	A-?
		0	0.959806	0.495265	1.9315	2.37401		P value summary	**		HD vs. PBMC N	-5.2	No	ns	>0.9999	B	PBMC N
				0	2.5647	0.975469		Do the medians vary signif. (P < 0.05)?	Yes		HD vs. PBMC R	-9.457	No	ns	0.7039	C	PBMC R
				0	4.74725	5.10712		Number of groups	5		HD vs. Tumor N	-19.77	Yes	*	0.0119	D	Tumor N
					16.072	6.12457		Kruskal-Wallis statistic	17.2		HD vs. Tumor R	-20.53	Yes	**	0.0035	E	Tumor R
					2.56349	1.0615
						2.2107		Data summary			Test details	Mean rank 1	Mean rank 2	Mean rank diff.	n1	n2	Z
						0		Number of treatments (columns)	5		HD vs. PBMC N	6.9	12.1	-5.2	5	5	0.6889
						1.60699		Number of values (total)	41		HD vs. PBMC R	6.9	16.36	-9.457	5	7	1.353
						1.60232					HD vs. Tumor N	6.9	26.67	-19.77	5	9	2.969
						3.26241					HD vs. Tumor R	6.9	27.43	-20.53	5	15	3.332
						23.5826

## Sheet: Fig. 5g-i_immDC
	HD	P N	P R	T N	T R		Table Analyzed	C1 imm(24)DC		Number of families	1
	0.321633	0.733335	1.06617	3.67935	0.477961					Number of comparisons per family	10
	0.90874	3.85028	4.95548	9.05025	87.3228		Kruskal-Wallis test			Alpha	0.05
	1.78112	3.06789	3.80523	3.37364	57.2618		P value	0.0554
	1.1478	2.86815	2.11394	10.7491	165.78		Exact or approximate P value?	Approximate		Dunn's multiple comparisons test	Mean rank diff.	Significant?	Summary	Adjusted P Value
	1.71	8.55448	23.5786	6.24303	15.0945		P value summary	ns		HD vs. P N	-10.4	No	ns	>0.9999	A-B
				0.797004	6.36185		Do the medians vary signif. (P < 0.05)?	No		HD vs. P R	-12.6	No	ns	0.8058	A-C
				4.68642	2.62295		Number of groups	5		HD vs. T N	-16.31	No	ns	0.1032	A-D
				6.67501	21.6642		Kruskal-Wallis statistic	9.238		HD vs. T R	-16.87	Yes	*	0.0417	A-E
				6.13547	3.79815					P N vs. P R	-2.2	No	ns	>0.9999	B-C
					5.01848		Data summary			P N vs. T N	-5.911	No	ns	>0.9999	B-D
					1.43417		Number of treatments (columns)	5		P N vs. T R	-6.467	No	ns	>0.9999	B-E
					1.1969		Number of values (total)	39		P R vs. T N	-3.711	No	ns	>0.9999	C-D
					2.53819					P R vs. T R	-4.267	No	ns	>0.9999	C-E
					5.88726					T N vs. T R	-0.5556	No	ns	>0.9999	D-E
					7.51119
										Test details	Mean rank 1	Mean rank 2	Mean rank diff.	n1	n2	Z
										HD vs. P N	6.8	17.2	-10.4	5	5	1.442
										HD vs. P R	6.8	19.4	-12.6	5	5	1.747
										HD vs. T N	6.8	23.11	-16.31	5	9	2.565
										HD vs. T R	6.8	23.67	-16.87	5	15	2.865
										P N vs. P R	17.2	19.4	-2.2	5	5	0.3051
										P N vs. T N	17.2	23.11	-5.911	5	9	0.9295
										P N vs. T R	17.2	23.67	-6.467	5	15	1.098
										P R vs. T N	19.4	23.11	-3.711	5	9	0.5835
										P R vs. T R	19.4	23.67	-4.267	5	15	0.7247
										T N vs. T R	23.11	23.67	-0.5556	9	15	0.1156
	HD	P N	P R	T N	T R		Table Analyzed	P1 imm(24)DC		Number of families	1
	0	1.46476	5.47897	0.282867	0					Number of comparisons per family	10
	0	0	0	0	1.24214		Kruskal-Wallis test			Alpha	0.05
	0	0	4.35812	0	1.30247		P value	0.1721
	0	128.573	0	1.80411	0		Exact or approximate P value?	Approximate		Dunn's multiple comparisons test	Mean rank diff.	Significant?	Summary	Adjusted P Value
	0	336.469	169.981	0	0		P value summary	ns		HD vs. P N	-14.6	No	ns	0.2755	A-B
				1.29794	0.853562		Do the medians vary signif. (P < 0.05)?	No		HD vs. P R	-14	No	ns	0.3459	A-C
				5.88808	1.4085		Number of groups	5		HD vs. T N	-7.778	No	ns	>0.9999	A-D
				0	0		Kruskal-Wallis statistic	6.387		HD vs. T R	-9.2	No	ns	0.89	A-E
				0	0					P N vs. P R	0.6	No	ns	>0.9999	B-C
					0.910708		Data summary			P N vs. T N	6.822	No	ns	>0.9999	B-D
					0		Number of treatments (columns)	5		P N vs. T R	5.4	No	ns	>0.9999	B-E
					1.19851		Number of values (total)	39		P R vs. T N	6.222	No	ns	>0.9999	C-D
					0					P R vs. T R	4.8	No	ns	>0.9999	C-E
					105.023					T N vs. T R	-1.422	No	ns	>0.9999	D-E
					18.232
										Test details	Mean rank 1	Mean rank 2	Mean rank diff.	n1	n2	Z
										HD vs. P N	11	25.6	-14.6	5	5	2.204
										HD vs. P R	11	25	-14	5	5	2.113
										HD vs. T N	11	18.78	-7.778	5	9	1.331
										HD vs. T R	11	20.2	-9.2	5	15	1.701
										P N vs. P R	25.6	25	0.6	5	5	0.09056
										P N vs. T N	25.6	18.78	6.822	5	9	1.168
										P N vs. T R	25.6	20.2	5.4	5	15	0.9982
										P R vs. T N	25	18.78	6.222	5	9	1.065
										P R vs. T R	25	20.2	4.8	5	15	0.8873
										T N vs. T R	18.78	20.2	-1.422	9	15	0.322
	HD	P N	P R	T N	T R		Table Analyzed	PL1 imm(24)DC		Number of families	1
	0	0	6.50881	5.93297	11.1355					Number of comparisons per family	10
	0	0.189973	0.563497	17.815	14.0552		Kruskal-Wallis test			Alpha	0.05
	0.0311879	1.18421	1.89749	0.282965	19.4321		P value	0.0008
	0.104576	0.533526	0	11.573	20.1694		Exact or approximate P value?	Approximate		Dunn's multiple comparisons test	Mean rank diff.	Significant?	Summary	Adjusted P Value
	0	0.929475	0.477223	5.15245	3.09235		P value summary	***		HD vs. P N	-6.2	No	ns	>0.9999	A-B
				3.2456	0.664653		Do the medians vary signif. (P < 0.05)?	Yes		HD vs. P R	-10.2	No	ns	>0.9999	A-C
				3.64613	1.43647		Number of groups	5		HD vs. T N	-21.68	Yes	**	0.0064	A-D
				18.4354	10.8097		Kruskal-Wallis statistic	18.87		HD vs. T R	-20.27	Yes	**	0.0056	A-E
				3.3087	0.968366					P N vs. P R	-4	No	ns	>0.9999	B-C
					4.67669		Data summary			P N vs. T N	-15.48	No	ns	0.1477	B-D
					0		Number of treatments (columns)	5		P N vs. T R	-14.07	No	ns	0.167	B-E
					3.24342		Number of values (total)	39		P R vs. T N	-11.48	No	ns	0.7061	C-D
					1.47066					P R vs. T R	-10.07	No	ns	0.8675	C-E
					10.4116					T N vs. T R	1.411	No	ns	>0.9999	D-E
					26.2655
										Test details	Mean rank 1	Mean rank 2	Mean rank diff.	n1	n2	Z
										HD vs. P N	5.1	11.3	-6.2	5	5	0.8613
										HD vs. P R	5.1	15.3	-10.2	5	5	1.417
										HD vs. T N	5.1	26.78	-21.68	5	9	3.415
										HD vs. T R	5.1	25.37	-20.27	5	15	3.448
										P N vs. P R	11.3	15.3	-4	5	5	0.5557
										P N vs. T N	11.3	26.78	-15.48	5	9	2.438
										P N vs. T R	11.3	25.37	-14.07	5	15	2.393
										P R vs. T N	15.3	26.78	-11.48	5	9	1.808
										P R vs. T R	15.3	25.37	-10.07	5	15	1.713
										T N vs. T R	26.78	25.37	1.411	9	15	0.2941

## Sheet: Fig. 5g-i_mDC
	HD	P N	P R	T N	T R		Table Analyzed	C1 mDC		Number of families	1
	0.688067	0	0.670742	1.81975	0.416163					Number of comparisons per family	10
	0.694012	3.79335	2.47774	14.294	80.8957		Kruskal-Wallis test			Alpha	0.05
	1.76431	2.88162	3.09082	3.26681	55.118		P value	0.0164
	0.513066	2.92053	2.28581	11.1607	212.751		Exact or approximate P value?	Approximate		Dunn's multiple comparisons test	Mean rank diff.	Significant?	Summary	Adjusted P Value
	1.27206	8.36726	27.762	5.31989	13.456		P value summary	*		HD vs. P N	-8.8	No	ns	>0.9999	A-B
				0.753444	8.65976		Do the medians vary signif. (P < 0.05)?	Yes		HD vs. P R	-9.8	No	ns	>0.9999	A-C
				7.44523	9.86857		Number of groups	5		HD vs. T N	-16.62	No	ns	0.0896	A-D
				7.69781	18.2889		Kruskal-Wallis statistic	12.14		HD vs. T R	-18.67	Yes	*	0.0152	A-E
				16.2706	5.03255					P N vs. P R	-1	No	ns	>0.9999	B-C
					6.37913		Data summary			P N vs. T N	-7.822	No	ns	>0.9999	B-D
					2.95306		Number of treatments (columns)	5		P N vs. T R	-9.867	No	ns	0.9378	B-E
					0.761882		Number of values (total)	39		P R vs. T N	-6.822	No	ns	>0.9999	C-D
					5.73921					P R vs. T R	-8.867	No	ns	>0.9999	C-E
					6.35422					T N vs. T R	-2.044	No	ns	>0.9999	D-E
					3.84782
										Test details	Mean rank 1	Mean rank 2	Mean rank diff.	n1	n2	Z
										HD vs. P N	6.6	15.4	-8.8	5	5	1.22
										HD vs. P R	6.6	16.4	-9.8	5	5	1.359
										HD vs. T N	6.6	23.22	-16.62	5	9	2.614
										HD vs. T R	6.6	25.27	-18.67	5	15	3.17
										P N vs. P R	15.4	16.4	-1	5	5	0.1387
										P N vs. T N	15.4	23.22	-7.822	5	9	1.23
										P N vs. T R	15.4	25.27	-9.867	5	15	1.676
										P R vs. T N	16.4	23.22	-6.822	5	9	1.073
										P R vs. T R	16.4	25.27	-8.867	5	15	1.506
										T N vs. T R	23.22	25.27	-2.044	9	15	0.4253
	HD	P N	P R	T N	T R		Table Analyzed	P1 mDC		Number of families	1
	0	1.63662	6.37211	0	0.0215834					Number of comparisons per family	10
	0	0	3.67493	0	1.63016		Kruskal-Wallis test			Alpha	0.05
	0	0	5.70675	0	1.2355		P value	0.0443
	0	130.521	0	1.04041	0.622606		Exact or approximate P value?	Approximate		Dunn's multiple comparisons test	Mean rank diff.	Significant?	Summary	Adjusted P Value
	0	350.068	190.734	0	0		P value summary	*		HD vs. P N	-14.8	No	ns	0.291	A-B
				1.42788	1.8973		Do the medians vary signif. (P < 0.05)?	Yes		HD vs. P R	-18.2	No	ns	0.0729	A-C
				8.82885	6.48251		Number of groups	5		HD vs. T N	-6	No	ns	>0.9999	A-D
				0	0		Kruskal-Wallis statistic	9.781		HD vs. T R	-11.4	No	ns	0.3953	A-E
				0	0					P N vs. P R	-3.4	No	ns	>0.9999	B-C
					0.768921		Data summary			P N vs. T N	8.8	No	ns	>0.9999	B-D
					0		Number of treatments (columns)	5		P N vs. T R	3.4	No	ns	>0.9999	B-E
					1.01299		Number of values (total)	39		P R vs. T N	12.2	No	ns	0.4139	C-D
					0					P R vs. T R	6.8	No	ns	>0.9999	C-E
					111.992					T N vs. T R	-5.4	No	ns	>0.9999	D-E
					21.4522
										Test details	Mean rank 1	Mean rank 2	Mean rank diff.	n1	n2	Z
										HD vs. P N	10	24.8	-14.8	5	5	2.182
										HD vs. P R	10	28.2	-18.2	5	5	2.683
										HD vs. T N	10	16	-6	5	9	1.003
										HD vs. T R	10	21.4	-11.4	5	15	2.059
										P N vs. P R	24.8	28.2	-3.4	5	5	0.5013
										P N vs. T N	24.8	16	8.8	5	9	1.471
										P N vs. T R	24.8	21.4	3.4	5	15	0.614
										P R vs. T N	28.2	16	12.2	5	9	2.04
										P R vs. T R	28.2	21.4	6.8	5	15	1.228
										T N vs. T R	16	21.4	-5.4	9	15	1.194
	HD	P N	P R	T N	T R		Table Analyzed	PDL1 mDC		Number of families	1
	0	0.653691	7.38795	3.34308	15.6327					Number of comparisons per family	10
	0	0.300415	2.83203	21.923	24.8908		Kruskal-Wallis test			Alpha	0.05
	0.0785734	3.51171	2.45895	0.0300371	22.1913		P value	0.0041
	0	0.598077	0	15.4025	36.4427		Exact or approximate P value?	Approximate		Dunn's multiple comparisons test	Mean rank diff.	Significant?	Summary	Adjusted P Value
	0	1.05881	0.165847	5.28179	2.55086		P value summary	**		HD vs. P N	-11	No	ns	>0.9999	A-B
				3.03793	1.1276		Do the medians vary signif. (P < 0.05)?	Yes		HD vs. P R	-11.9	No	ns	0.983	A-C
				1.50953	7.11286		Number of groups	5		HD vs. T N	-20.71	Yes	*	0.011	A-D
				32.3679	9.76705		Kruskal-Wallis statistic	15.33		HD vs. T R	-20.5	Yes	**	0.0049	A-E
				3.68599	0.385743					P N vs. P R	-0.9	No	ns	>0.9999	B-C
					6.31647		Data summary			P N vs. T N	-9.711	No	ns	>0.9999	B-D
					0		Number of treatments (columns)	5		P N vs. T R	-9.5	No	ns	>0.9999	B-E
					1.01517		Number of values (total)	39		P R vs. T N	-8.811	No	ns	>0.9999	C-D
					0.369635					P R vs. T R	-8.6	No	ns	>0.9999	C-E
					14.7703					T N vs. T R	0.2111	No	ns	>0.9999	D-E
					20.598
										Test details	Mean rank 1	Mean rank 2	Mean rank diff.	n1	n2	Z
										HD vs. P N	4.4	15.4	-11	5	5	1.528
										HD vs. P R	4.4	16.3	-11.9	5	5	1.653
										HD vs. T N	4.4	25.11	-20.71	5	9	3.262
										HD vs. T R	4.4	24.9	-20.5	5	15	3.488
										P N vs. P R	15.4	16.3	-0.9	5	5	0.125
										P N vs. T N	15.4	25.11	-9.711	5	9	1.53
										P N vs. T R	15.4	24.9	-9.5	5	15	1.616
										P R vs. T N	16.3	25.11	-8.811	5	9	1.388
										P R vs. T R	16.3	24.9	-8.6	5	15	1.463
										T N vs. T R	25.11	24.9	0.2111	9	15	0.04399

## Sheet: Fig. 5g-i_pDC
	HD	P N	P R	T N	T R		Table Analyzed	C1 pDC		Number of families	1
	3.4306	6.47302	9.09418	7.76377	11.5456					Number of comparisons per family	10
	2.84954	8.17506	0	11.7091	45.4705		Kruskal-Wallis test			Alpha	0.05
	4.73087	20.6395	9.09657	11.3545	22.0769		P value	0.1309
	3.83831	10.9497	5.28389	24.6338	27.4522		Exact or approximate P value?	Approximate		Dunn's multiple comparisons test	Mean rank diff.	Significant?	Summary	Adjusted P Value
	4.92175	15.7654	34.3495	19.2641	20.2138		P value summary	ns		HD vs. P N	-15.8	No	ns	0.2829	A-B
				7.73823	0		Do the medians vary signif. (P < 0.05)?	No		HD vs. P R	-10.2	No	ns	>0.9999	A-C
				18.7209	0		Number of groups	5		HD vs. T N	-13.33	No	ns	0.3584	A-D
				0	7.0574		Kruskal-Wallis statistic	7.096		HD vs. T R	-14.53	No	ns	0.1348	A-E
				0	9.45248					P N vs. P R	5.6	No	ns	>0.9999	B-C
					7.45554		Data summary			P N vs. T N	2.467	No	ns	>0.9999	B-D
					10.6388		Number of treatments (columns)	5		P N vs. T R	1.267	No	ns	>0.9999	B-E
					8.06864		Number of values (total)	39		P R vs. T N	-3.133	No	ns	>0.9999	C-D
					9.88933					P R vs. T R	-4.333	No	ns	>0.9999	C-E
					11.3258					T N vs. T R	-1.2	No	ns	>0.9999	D-E
					10.7564
										Test details	Mean rank 1	Mean rank 2	Mean rank diff.	n1	n2	Z
										HD vs. P N	8	23.8	-15.8	5	5	2.193
										HD vs. P R	8	18.2	-10.2	5	5	1.416
										HD vs. T N	8	21.33	-13.33	5	9	2.099
										HD vs. T R	8	22.53	-14.53	5	15	2.471
										P N vs. P R	23.8	18.2	5.6	5	5	0.7774
										P N vs. T N	23.8	21.33	2.467	5	9	0.3883
										P N vs. T R	23.8	22.53	1.267	5	15	0.2154
										P R vs. T N	18.2	21.33	-3.133	5	9	0.4932
										P R vs. T R	18.2	22.53	-4.333	5	15	0.7367
										T N vs. T R	21.33	22.53	-1.2	9	15	0.2499
	HD	P N	P R	T N	T R		Table Analyzed	P1 pDC		Number of families	1
	0	2.42332	7.99434	0	0.257379					Number of comparisons per family	10
	0	0	0	0	4.94843		Kruskal-Wallis test			Alpha	0.05
	0	0	8.08322	0	0.0368697		P value	0.1391
	0	140.216	0	3.99977	4.51056		Exact or approximate P value?	Approximate		Dunn's multiple comparisons test	Mean rank diff.	Significant?	Summary	Adjusted P Value
	0	296.197	182.316	0	0		P value summary	ns		HD vs. P N	-13.8	No	ns	0.3726	A-B
				1.76746	0		Do the medians vary signif. (P < 0.05)?	No		HD vs. P R	-14	No	ns	0.3459	A-C
				9.27163	0		Number of groups	5		HD vs. T N	-6	No	ns	>0.9999	A-D
				0	0		Kruskal-Wallis statistic	6.939		HD vs. T R	-10.53	No	ns	0.5151	A-E
				0	5.64754					P N vs. P R	-0.2	No	ns	>0.9999	B-C
					3.3683		Data summary			P N vs. T N	7.8	No	ns	>0.9999	B-D
					0		Number of treatments (columns)	5		P N vs. T R	3.267	No	ns	>0.9999	B-E
					0.934301		Number of values (total)	39		P R vs. T N	8	No	ns	>0.9999	C-D
					0					P R vs. T R	3.467	No	ns	>0.9999	C-E
					88.4419					T N vs. T R	-4.533	No	ns	>0.9999	D-E
					25.7295
										Test details	Mean rank 1	Mean rank 2	Mean rank diff.	n1	n2	Z
										HD vs. P N	11	24.8	-13.8	5	5	2.083
										HD vs. P R	11	25	-14	5	5	2.113
										HD vs. T N	11	17	-6	5	9	1.027
										HD vs. T R	11	21.53	-10.53	5	15	1.947
										P N vs. P R	24.8	25	-0.2	5	5	0.03019
										P N vs. T N	24.8	17	7.8	5	9	1.335
										P N vs. T R	24.8	21.53	3.267	5	15	0.6039
										P R vs. T N	25	17	8	5	9	1.369
										P R vs. T R	25	21.53	3.467	5	15	0.6408
										T N vs. T R	17	21.53	-4.533	9	15	1.026
	HD	P N	P R	T N	T R		Table Analyzed	PDL1 pDC		Number of families	1
	0	0	6.99451	0	6.80578					Number of comparisons per family	10
	0	0	0	0	22.1153		Kruskal-Wallis test			Alpha	0.05
	0.623054	1.11985	5.30808	1.18099	2.80192		P value	0.3106
	0.389973	0.496564	0	5.08188	0.442583		Exact or approximate P value?	Approximate		Dunn's multiple comparisons test	Mean rank diff.	Significant?	Summary	Adjusted P Value
	0	0.647669	0.32568	0	0.463038		P value summary	ns		HD vs. P N	-4.4	No	ns	>0.9999	A-B
				2.36026	0		Do the medians vary signif. (P < 0.05)?	No		HD vs. P R	-8.2	No	ns	>0.9999	A-C
				0.530291	0		Number of groups	5		HD vs. T N	-3.711	No	ns	>0.9999	A-D
				0	5.17012		Kruskal-Wallis statistic	4.78		HD vs. T R	-10.73	No	ns	0.6053	A-E
				0	3.68834					P N vs. P R	-3.8	No	ns	>0.9999	B-C
					1.38582		Data summary			P N vs. T N	0.6889	No	ns	>0.9999	B-D
					0.170539		Number of treatments (columns)	5		P N vs. T R	-6.333	No	ns	>0.9999	B-E
					0		Number of values (total)	39		P R vs. T N	4.489	No	ns	>0.9999	C-D
					0.135377					P R vs. T R	-2.533	No	ns	>0.9999	C-E
					2.54374					T N vs. T R	-7.022	No	ns	>0.9999	D-E
					1.2866
										Test details	Mean rank 1	Mean rank 2	Mean rank diff.	n1	n2	Z
										HD vs. P N	13.4	17.8	-4.4	5	5	0.6282
										HD vs. P R	13.4	21.6	-8.2	5	5	1.171
										HD vs. T N	13.4	17.11	-3.711	5	9	0.6008
										HD vs. T R	13.4	24.13	-10.73	5	15	1.877
										P N vs. P R	17.8	21.6	-3.8	5	5	0.5426
										P N vs. T N	17.8	17.11	0.6889	5	9	0.1115
										P N vs. T R	17.8	24.13	-6.333	5	15	1.108
										P R vs. T N	21.6	17.11	4.489	5	9	0.7267
										P R vs. T R	21.6	24.13	-2.533	5	15	0.443
										T N vs. T R	17.11	24.13	-7.022	9	15	1.504

## Sheet: Fig. 5l Heatmaps
	Tumor N
	MetaclusterID	Markers	1	2	3	4	5	6	7	8	9	10	Markers
	Tb159Di	CEACAM1	1.56129	0.969354	1.19138	0.579427	0.55619	1.52573	0.885575	1.29323	0.755223	0.716422	CEACAM1
	Tm169Di	PD1	0	0.0943594	1.15525	0	0	1.12392	0.183523	1.59515	0.0722006	0	PD1
	Lu175Di	PD-L1	0.00785562	0.32075	0.0675772	0.236544	0.621096	0.33557	1.39041	1.15646	3.00538	1.38686	PD-L1
	Nd143Di	CD123	5.05635	0	2.93703	0	0.267282	0.02986	0	0	1.18794	1.01464	CD123
	Nd146Di	CD8a	0.421034	0.293272	0.172846	0	0	0.596636	0	0.625261	0.386243	1.00773	CD8a
	Sm147Di	CD11c	0	0.110718	5.40492	0	4.7049	1.65161	3.86385	2.63313	4.70834	6.63602	CD11c
	Dy161Di	CD38	4.17367	2.66996	0.134339	0.720864	2.64349	4.28266	0.736413	0.387483	2.60648	4.072	CD38
	Sm154Di	CD27	0	0.369875	0.193558	0	0.0268102	0.0542132	0.033712	0.029489	0.160918	0.67564	CD27
	Gd160Di	CD28	0	0.936772	0	0	0	0.0517778	0.0506793	0	0.315133	0	CD28
	Sm152Di	CD194	0.00401738	0.514435	0.591261	0.639259	0.577404	0.283712	2.51731	0.511604	0.569793	1.26968	CD194
	Pr141Di	CD196	0.499648	0.787571	0.143982	2.40549	1.02604	0.413448	2.50644	3.08987	1.71748	2.16558	CD196
	Er167Di	CD197	1.03609	0.257852	0	1.0649	0	0.0117763	1.17763	0	3.6431	0	CD197
	Gd156Di	CD183	0.176476	0	0	0.254794	0.00231337	0.543673	2.7695	0	0	0	CD183
	Gd158Di	CD185	0	0	0	0	0	0.100931	0.548088	0	0	0	CD185
	Yb173Di	HLA-DR	3.70176	3.35877	3.90081	3.75627	4.06624	3.02498	4.01708	5.0488	5.72064	4.94565	HLA-DR
	Tumor R
	MetaclusterID	Markers	1	2	3	4	5	6	7	8	9	10	Markers
	Tb159Di	CEACAM1	1.36492	0.798039	0.554345	0.536183	0.330654	0.342488	1.93531	1.10922	0.800347	0.42369	CEACAM1
	Tm169Di	PD1	0.393353	3.19208	0.20812	0.225108	0.15741	0.157593	1.11307	0.0320535	0.459957	2.08581	PD1
	Lu175Di	PD-L1	0.0837622	0.42974	0.205936	0.252858	0.224813	0.503352	2.15323	0.312071	4.34991	1.69604	PD-L1
	Nd143Di	CD123	4.8532	0	1.74467	0	0.535105	0.0143818	0	0.0635142	1.8602	1.38333	CD123
	Nd146Di	CD8a	0.239281	0.832721	0.100998	0	0.0998534	0.208827	0	0.680248	0.300384	0.689946	CD8a
	Sm147Di	CD11c	0	0.470673	5.52329	0	5.57821	1.46355	4.1982	2.71171	4.87507	6.51876	CD11c
	Dy161Di	CD38	3.18816	3.03195	0.643918	0.658266	2.61103	3.30074	1.50193	1.32729	1.04384	4.07742	CD38
	Sm154Di	CD27	0	1.18869	0.077959	0	0.1785	0	0.146884	0.0482612	0.166186	0.765021	CD27
	Gd160Di	CD28	0	1.60145	0	0	0	0	0.51431	0.761916	0.655379	0.394696	CD28
	Sm152Di	CD194	0	0.27721	0.392279	0.511196	0.556853	0.121413	2.66878	0.118903	0.58895	1.17464	CD194
	Pr141Di	CD196	0.0762616	0.345111	0.689279	1.6359	0.948739	0.809999	2.89987	2.46439	2.14828	1.38335	CD196
	Er167Di	CD197	0.441562	0	0	1.13529	0	0	1.30935	0.404076	4.04928	0	CD197
	Gd156Di	CD183	0	0	0	0.109707	0	0.0636471	3.34363	0	0	0.168432	CD183
	Gd158Di	CD185	0	0	0	0	0	0	1.03368	0	0	0.305396	CD185
	Yb173Di	HLA-DR	3.09972	3.39922	3.32603	3.46769	3.80102	2.78532	3.46848	4.92142	5.0981	4.5316	HLA-DR

## Sheet: Fig. 5n FlowSOM cell numbers
	M1	M2	M3	M7	M8	M9
HD	964	505	3880	22	0	4
PBMC-N	695	99	1131	43	0	4
PBMC-R	451	100	874	27	0	3
Tumor-N	1957	642	162	2501	343	95
Tumor-R	3952	1854	48	5483	26	2101

## Sheet: Fig. 5q-s Citrus
	C58583
	HD PBMC	N PBMC	R PBMC	N Tumor	R Tumor		Table Analyzed	58583		Number of families	1							Table Analyzed	58583
	0	0	0.891622	0.291549	0.212403					Number of comparisons per family	10
	0	0	0	0	4.1217		Kruskal-Wallis test			Alpha	0.05							Column E	R Tumor
	0	0	0	2.3498	2.91327		P value	0.0009										vs.	vs.
	0	0	0	0	3.67394		Exact or approximate P value?	Approximate		Dunn's multiple comparisons test	Mean rank diff.	Significant?	Summary	Adjusted P Value				Column D	N Tumor
	0	0	0	0	2.36617		P value summary	***		HD PBMC vs. N PBMC	0	No	ns	>0.9999	A-B
			0	0	1.48908		Do the medians vary signif. (P < 0.05)?	Yes		HD PBMC vs. R PBMC	-1.8	No	ns	>0.9999	A-C			Paired t test
			0	0.392424	0.983996		Number of groups	5		HD PBMC vs. N Tumor	-10.78	No	ns	0.863	A-D			P value	0.0221
			0	1.27335	2.63566		Kruskal-Wallis statistic	18.68		HD PBMC vs. R Tumor	-17.27	Yes	*	0.03	A-E			P value summary	*
			0	1.12457	0.635494					N PBMC vs. R PBMC	-1.8	No	ns	>0.9999	B-C			Significantly different (P < 0.05)?	Yes
			0		3.04245		Data summary			N PBMC vs. N Tumor	-10.78	No	ns	0.863	B-D			One- or two-tailed P value?	Two-tailed
					0		Number of treatments (columns)	5		N PBMC vs. R Tumor	-17.27	Yes	*	0.03	B-E			t, df	t=2.831, df=8
					0		Number of values (total)	44		R PBMC vs. N Tumor	-8.978	No	ns	0.8283	C-D			Number of pairs	9
					0					R PBMC vs. R Tumor	-15.47	Yes	**	0.0077	C-E
					0					N Tumor vs. R Tumor	-6.489	No	ns	>0.9999	D-E			How big is the difference?
					1.26769													Mean of differences (E - D)	1.511
										Test details	Mean rank 1	Mean rank 2	Mean rank diff.	n1	n2	Z		SD of differences	1.602
										HD PBMC vs. N PBMC	14	14	0	5	5	0		SEM of differences	0.5339
										HD PBMC vs. R PBMC	14	15.8	-1.8	5	10	0.2917		95% confidence interval	0.2800 to 2.742
										HD PBMC vs. N Tumor	14	24.78	-10.78	5	9	1.715		R squared (partial eta squared)	0.5004
										HD PBMC vs. R Tumor	14	31.27	-17.27	5	15	2.968
										N PBMC vs. R PBMC	14	15.8	-1.8	5	10	0.2917		How effective was the pairing?
										N PBMC vs. N Tumor	14	24.78	-10.78	5	9	1.715		Correlation coefficient (r)	-0.01359
										N PBMC vs. R Tumor	14	31.27	-17.27	5	15	2.968		P value (one tailed)	0.4862
										R PBMC vs. N Tumor	15.8	24.78	-8.978	10	9	1.734		P value summary	ns
										R PBMC vs. R Tumor	15.8	31.27	-15.47	10	15	3.363		Was the pairing significantly effective?	No
										N Tumor vs. R Tumor	24.78	31.27	-6.489	9	15	1.366
	C58805
	HD PBMC	N PBMC	R PBMC	N Tumor	R Tumor		Table Analyzed	58805		Number of families	1							Table Analyzed	58805
	0	0	0.445811	0.547475	0.355199					Number of comparisons per family	10
	0	0	0	1.67185	3.35783		Kruskal-Wallis test			Alpha	0.05							Column E	R Tumor
	0	0	0	2.17285	3.10583		P value	0.0017										vs.	vs.
	0	0	0	0	3.34784		Exact or approximate P value?	Approximate		Dunn's multiple comparisons test	Mean rank diff.	Significant?	Summary	Adjusted P Value				Column D	N Tumor
	0	0	0	0	2.4553		P value summary	**		HD PBMC vs. N PBMC	0	No	ns	>0.9999	A-B
			0	0	1.58031		Do the medians vary signif. (P < 0.05)?	Yes		HD PBMC vs. R PBMC	-3.6	No	ns	>0.9999	A-C			Paired t test
			0	0.47309	1.22413		Number of groups	5		HD PBMC vs. N Tumor	-13.44	No	ns	0.3787	A-D			P value	0.0148
			0	1.24194	1.91632		Kruskal-Wallis statistic	17.27		HD PBMC vs. R Tumor	-17.4	Yes	*	0.037	A-E			P value summary	*
			1.25657	1.19814	0.936734					N PBMC vs. R PBMC	-3.6	No	ns	>0.9999	B-C			Significantly different (P < 0.05)?	Yes
			0		2.90475		Data summary			N PBMC vs. N Tumor	-13.44	No	ns	0.3787	B-D			One- or two-tailed P value?	Two-tailed
					0		Number of treatments (columns)	5		N PBMC vs. R Tumor	-17.4	Yes	*	0.037	B-E			t, df	t=3.093, df=8
					0		Number of values (total)	44		R PBMC vs. N Tumor	-9.844	No	ns	0.6495	C-D			Number of pairs	9
					0					R PBMC vs. R Tumor	-13.8	Yes	*	0.0359	C-E
					0					N Tumor vs. R Tumor	-3.956	No	ns	>0.9999	D-E			How big is the difference?
					1.02514													Mean of differences (E - D)	1.219
										Test details	Mean rank 1	Mean rank 2	Mean rank diff.	n1	n2	Z		SD of differences	1.183
										HD PBMC vs. N PBMC	13	13	0	5	5	0		SEM of differences	0.3942
										HD PBMC vs. R PBMC	13	16.6	-3.6	5	10	0.5662		95% confidence interval	0.3103 to 2.128
										HD PBMC vs. N Tumor	13	26.44	-13.44	5	9	2.076		R squared (partial eta squared)	0.5446
										HD PBMC vs. R Tumor	13	30.4	-17.4	5	15	2.903
										N PBMC vs. R PBMC	13	16.6	-3.6	5	10	0.5662		How effective was the pairing?
										N PBMC vs. N Tumor	13	26.44	-13.44	5	9	2.076		Correlation coefficient (r)	0.2563
										N PBMC vs. R Tumor	13	30.4	-17.4	5	15	2.903		P value (one tailed)	0.2528
										R PBMC vs. N Tumor	16.6	26.44	-9.844	10	9	1.846		P value summary	ns
										R PBMC vs. R Tumor	16.6	30.4	-13.8	10	15	2.912		Was the pairing significantly effective?	No
										N Tumor vs. R Tumor	26.44	30.4	-3.956	9	15	0.8081
	C58705
	HD PBMC	N PBMC	R PBMC	N Tumor	R Tumor		Table Analyzed	58705		Number of families	1							Table Analyzed	58705
	0	0	0	0.718758	0.459831					Number of comparisons per family	10
	0	0	0	1.68516	3.30597		Kruskal-Wallis test			Alpha	0.05							Column E	R Tumor
	0	0	0	0	3.30569		P value	0.001										vs.	vs.
	0	0	0	0	3.30073		Exact or approximate P value?	Approximate		Dunn's multiple comparisons test	Mean rank diff.	Significant?	Summary	Adjusted P Value				Column D	N Tumor
	0	0	0	0	0		P value summary	**		HD PBMC vs. N PBMC	0	No	ns	>0.9999	A-B
			0	0	1.5995		Do the medians vary signif. (P < 0.05)?	Yes		HD PBMC vs. R PBMC	0	No	ns	>0.9999	A-C			Paired t test
			0	0.474294	1.3867		Number of groups	5		HD PBMC vs. N Tumor	-11.11	No	ns	0.6644	A-D			P value	0.0243
			0	1.09856	1.83217		Kruskal-Wallis statistic	18.36		HD PBMC vs. R Tumor	-15.33	No	ns	0.0622	A-E			P value summary	*
			0	1.27171	1.25226					N PBMC vs. R PBMC	0	No	ns	>0.9999	B-C			Significantly different (P < 0.05)?	Yes
			0		0.919262		Data summary			N PBMC vs. N Tumor	-11.11	No	ns	0.6644	B-D			One- or two-tailed P value?	Two-tailed
					0		Number of treatments (columns)	5		N PBMC vs. R Tumor	-15.33	No	ns	0.0622	B-E			t, df	t=2.770, df=8
					0		Number of values (total)	44		R PBMC vs. N Tumor	-11.11	No	ns	0.2587	C-D			Number of pairs	9
					0					R PBMC vs. R Tumor	-15.33	Yes	**	0.0054	C-E
					0					N Tumor vs. R Tumor	-4.222	No	ns	>0.9999	D-E			How big is the difference?
					1.01623													Mean of differences (E - D)	1.244
										Test details	Mean rank 1	Mean rank 2	Mean rank diff.	n1	n2	Z		SD of differences	1.347
										HD PBMC vs. N PBMC	15	15	0	5	5	0		SEM of differences	0.4491
										HD PBMC vs. R PBMC	15	15	0	5	10	0		95% confidence interval	0.2082 to 2.279
										HD PBMC vs. N Tumor	15	26.11	-11.11	5	9	1.835		R squared (partial eta squared)	0.4895
										HD PBMC vs. R Tumor	15	30.33	-15.33	5	15	2.736
										N PBMC vs. R PBMC	15	15	0	5	10	0		How effective was the pairing?
										N PBMC vs. N Tumor	15	26.11	-11.11	5	9	1.835		Correlation coefficient (r)	0.08965
										N PBMC vs. R Tumor	15	30.33	-15.33	5	15	2.736		P value (one tailed)	0.4093
										R PBMC vs. N Tumor	15	26.11	-11.11	10	9	2.228		P value summary	ns
										R PBMC vs. R Tumor	15	30.33	-15.33	10	15	3.461		Was the pairing significantly effective?	No
										N Tumor vs. R Tumor	26.11	30.33	-4.222	9	15	0.9227
