# Supplementary material for: High-dimensional mapping of human CEACAM1 expression on immune cells and association with melanoma drug resistance
Source: Commun Med (Lond). 2024 Jul 2;4:128. doi: 10.1038/s43856-024-00525-8 (PMC11219841; doi:10.1038/s43856-024-00525-8)
Supplement: Supplementary file 8 — Supplementary Data 6 [file 43856_2024_525_MOESM8_ESM.xlsx]

## Sheet: Fig. 6c-e
	CEACAM1 expression on total CD4 T cells
		HD	P N	P R	T N	T R
		1.0172	0.0312638	1.27648	0.497754	3.18787		Table Analyzed	37CD4 T_ CEACAM1 expression		Number of families	1
		0.613586	1.95255	7.66724	1.63239	32.9484					Number of comparisons per family	4
		1.38837	1.66711	1.48819	2.94232	24.2038		Kruskal-Wallis test			Alpha	0.05
		1.15562	1.44328	1.68325	9.38996	12.603		P value	0.0497
		0.907844	5.64738	21.7896	3.3036	16.6514		Exact or approximate P value?	Approximate		Dunn's multiple comparisons test	Mean rank diff.	Significant?	Summary	Adjusted P Value	A-?
				0.199427	0.0517526	8.7524		P value summary	*		HD vs. PBMC N	-7	No	ns	>0.9999	B	PBMC N
				0	2.41934	4.3182		Do the medians vary signif. (P < 0.05)?	Yes		HD vs. PBMC R	-7.714	No	ns	>0.9999	C	PBMC R
					4.654	3.15465		Number of groups	5		HD vs. Tumor N	-11.33	No	ns	0.3594	D	Tumor N
					5.66514	3.78423		Kruskal-Wallis statistic	9.5		HD vs. Tumor R	-17.33	Yes	*	0.0203	E	Tumor R
						4.56254
						0.75639		Data summary			Test details	Mean rank 1	Mean rank 2	Mean rank diff.	n1	n2	Z
						0.608506		Number of treatments (columns)	5		HD vs. PBMC N	10	17	-7	5	5	0.9239
						1.67058		Number of values (total)	41		HD vs. PBMC R	10	17.71	-7.714	5	7	1.1
						4.18654					HD vs. Tumor N	10	21.33	-11.33	5	9	1.696
						3.90761					HD vs. Tumor R	10	27.33	-17.33	5	15	2.802
	PD1 expression on total CD4 T cells
		HD	P N	P R	T N	T R
		0	1.46339	4.97752	0	2.02297		Table Analyzed	37CD4 T_ PD1 expression		Number of families	1
		0	0	0.616508	0	1.50327					Number of comparisons per family	4
		0	0	2.87004	0	3.59006		Kruskal-Wallis test			Alpha	0.05
		0	73.9096	0	2.224	0		P value	0.1458
		0	219.391	141.178	0	0		Exact or approximate P value?	Approximate		Dunn's multiple comparisons test	Mean rank diff.	Significant?	Summary	Adjusted P Value	A-?
				0	0.342113	4.73165		P value summary	ns		HD vs. PBMC N	-14.9	No	ns	0.1459	B	PBMC N
				0	5.31505	1.90874		Do the medians vary signif. (P < 0.05)?	No		HD vs. PBMC R	-12.57	No	ns	0.2266	C	PBMC R
					0	0		Number of groups	5		HD vs. Tumor N	-7.667	No	ns	0.8894	D	Tumor N
					0.544806	3.28804		Kruskal-Wallis statistic	6.819		HD vs. Tumor R	-13.27	No	ns	0.0902	E	Tumor R
						1.395
						0		Data summary			Test details	Mean rank 1	Mean rank 2	Mean rank diff.	n1	n2	Z
						0.306834		Number of treatments (columns)	5		HD vs. PBMC N	10.5	25.4	-14.9	5	5	2.092
						0		Number of values (total)	41		HD vs. PBMC R	10.5	23.07	-12.57	5	7	1.906
						62.4388					HD vs. Tumor N	10.5	18.17	-7.667	5	9	1.22
						15.9256					HD vs. Tumor R	10.5	23.77	-13.27	5	15	2.281
	PD-L1 expression on total CD4 T cells
		HD	P N	P R	T N	T R
		0.81498	1.03485	7.73693	0.479129	8.32795		Table Analyzed	37CD4 T_ PD-L1 expression		Number of families	1
		0.550088	1.01611	1.15994	1.65179	2.74779					Number of comparisons per family	4
		1.02931	2.10422	3.33641	0.942364	3.2654		Kruskal-Wallis test			Alpha	0.05
		1.27392	1.40146	0	5.89098	1.31854		P value	0.1123
		0.862532	1.72383	1.0784	1.31345	1.84235		Exact or approximate P value?	Approximate		Dunn's multiple comparisons test	Mean rank diff.	Significant?	Summary	Adjusted P Value	A-?
				0	1.6294	1.06581		P value summary	ns		HD vs. PBMC N	-10.2	No	ns	0.7125	B	PBMC N
				0	1.30995	2.44634		Do the medians vary signif. (P < 0.05)?	No		HD vs. PBMC R	-6.171	No	ns	>0.9999	C	PBMC R
					1.83207	2.11178		Number of groups	5		HD vs. Tumor N	-12.04	No	ns	0.2856	D	Tumor N
					3.07561	1.79386		Kruskal-Wallis statistic	7.486		HD vs. Tumor R	-15.47	Yes	*	0.0496	E	Tumor R
						1.83621
						0.659835		Data summary			Test details	Mean rank 1	Mean rank 2	Mean rank diff.	n1	n2	Z
						0.595819		Number of treatments (columns)	5		HD vs. PBMC N	10.4	20.6	-10.2	5	5	1.347
						1.08392		Number of values (total)	41		HD vs. PBMC R	10.4	16.57	-6.171	5	7	0.88
						1.95183					HD vs. Tumor N	10.4	22.44	-12.04	5	9	1.803
						1.92853					HD vs. Tumor R	10.4	25.87	-15.47	5	15	2.501

## Sheet: Fig. 6g
	HD	P N	P R	T N	T R		Table Analyzed	Treg		Number of families	1							Table Analyzed	Treg
	0.3101	1.1101	0.5981	0.2015	0.4169					Number of comparisons per family	10
	0.3092	2.0588	0.664	0.019	0.1325		Kruskal-Wallis test			Alpha	0.05							Column E	T R
	0.3258	2.1483	1.054	0.0364	1.0465		P value	0.0006										vs.	vs.
	0.2383	0.1451	2.4034	0.0772	0.7806		Exact or approximate P value?	Approximate		Dunn's multiple comparisons test	Mean rank diff.	Significant?	Summary	Adjusted P Value				Column D	T N
	0.1269	0.3935	0.6466	0.2783	0.5062		P value summary	***		HD vs. P N	-10.2	No	ns	>0.9999	A-B
				0.0226	0.303		Do the medians vary signif. (P < 0.05)?	Yes		HD vs. P R	-12.8	No	ns	0.7588	A-C			Paired t test
				0.0291	0.3979		Number of groups	5		HD vs. T N	11.44	No	ns	0.7192	A-D			P value	0.0092
				0	0.1704		Kruskal-Wallis statistic	19.45		HD vs. T R	0.8	No	ns	>0.9999	A-E			P value summary	**
				0	0.0726					P N vs. P R	-2.6	No	ns	>0.9999	B-C			Significantly different (P < 0.05)?	Yes
					0.2673		Data summary			P N vs. T N	21.64	Yes	**	0.0067	B-D			One- or two-tailed P value?	Two-tailed
					0.0027		Number of treatments (columns)	5		P N vs. T R	11	No	ns	0.6171	B-E			t, df	t=3.411, df=8
					0.1176		Number of values (total)	39		P R vs. T N	24.24	Yes	**	0.0014	C-D			Number of pairs	9
					0.0067					P R vs. T R	13.6	No	ns	0.2089	C-E
					0.0425					T N vs. T R	-10.64	No	ns	0.2681	D-E			How big is the difference?
					0.7776													Mean of differences (E - D)	0.3514
										Test details	Mean rank 1	Mean rank 2	Mean rank diff.	n1	n2	Z		SD of differences	0.309
										HD vs. P N	20	30.2	-10.2	5	5	1.415		SEM of differences	0.103
										HD vs. P R	20	32.8	-12.8	5	5	1.775		95% confidence interval	0.1139 to 0.5889
										HD vs. T N	20	8.556	11.44	5	9	1.8		R squared (partial eta squared)	0.5926
										HD vs. T R	20	19.2	0.8	5	15	0.1359
										P N vs. P R	30.2	32.8	-2.6	5	5	0.3606		How effective was the pairing?
										P N vs. T N	30.2	8.556	21.64	5	9	3.404		Correlation coefficient (r)	0.2459
										P N vs. T R	30.2	19.2	11	5	15	1.868		P value (one tailed)	0.2618
										P R vs. T N	32.8	8.556	24.24	5	9	3.812		P value summary	ns
										P R vs. T R	32.8	19.2	13.6	5	15	2.31		Was the pairing significantly effective?	No
										T N vs. T R	8.556	19.2	-10.64	9	15	2.214
	HD	P N	P R	T N	T R		Table Analyzed	TFH		Number of families	1							Table Analyzed	TFH
	0.1143	2.2783	5.7245	0.7038	1.699					Number of comparisons per family	10
	0.0676	1.4033	1.4723	0.7734	1.7219		Kruskal-Wallis test			Alpha	0.05							Column E	T R
	0.5341	1.3685	0.2321	1.0041	2.9398		P value	0.0058										vs.	vs.
	0.1738	1.5202	1.5578	1.4032	0.7069		Exact or approximate P value?	Approximate		Dunn's multiple comparisons test	Mean rank diff.	Significant?	Summary	Adjusted P Value				Column D	T N
	0.4402	0.014	0.3892	1.3954	2.672		P value summary	**		HD vs. P N	-16.6	No	ns	0.2133	A-B
				0.9017	2.2855		Do the medians vary signif. (P < 0.05)?	Yes		HD vs. P R	-15.6	No	ns	0.3052	A-C			Paired t test
				0.7781	1.7907		Number of groups	5		HD vs. T N	-11.33	No	ns	0.7474	A-D			P value	0.0197
				0.4419	1.0936		Kruskal-Wallis statistic	14.52		HD vs. T R	-21.47	Yes	**	0.0027	A-E			P value summary	*
				0.9275	0.6173					P N vs. P R	1	No	ns	>0.9999	B-C			Significantly different (P < 0.05)?	Yes
					2.2274		Data summary			P N vs. T N	5.267	No	ns	>0.9999	B-D			One- or two-tailed P value?	Two-tailed
					0.5654		Number of treatments (columns)	5		P N vs. T R	-4.867	No	ns	>0.9999	B-E			t, df	t=2.905, df=8
					1.7578		Number of values (total)	39		P R vs. T N	4.267	No	ns	>0.9999	C-D			Number of pairs	9
					1.3885					P R vs. T R	-5.867	No	ns	>0.9999	C-E
					1.2028					T N vs. T R	-10.13	No	ns	0.3504	D-E			How big is the difference?
					10.2161													Mean of differences (E - D)	0.7997
										Test details	Mean rank 1	Mean rank 2	Mean rank diff.	n1	n2	Z		SD of differences	0.8259
										HD vs. P N	5	21.6	-16.6	5	5	2.302		SEM of differences	0.2753
										HD vs. P R	5	20.6	-15.6	5	5	2.163		95% confidence interval	0.1649 to 1.435
										HD vs. T N	5	16.33	-11.33	5	9	1.782		R squared (partial eta squared)	0.5134
										HD vs. T R	5	26.47	-21.47	5	15	3.646
										P N vs. P R	21.6	20.6	1	5	5	0.1387		How effective was the pairing?
										P N vs. T N	21.6	16.33	5.267	5	9	0.8281		Correlation coefficient (r)	0.1662
										P N vs. T R	21.6	26.47	-4.867	5	15	0.8266		P value (one tailed)	0.3345
										P R vs. T N	20.6	16.33	4.267	5	9	0.6709		P value summary	ns
										P R vs. T R	20.6	26.47	-5.867	5	15	0.9964		Was the pairing significantly effective?	No
										T N vs. T R	16.33	26.47	-10.13	9	15	2.108
	HD	P N	P R	T N	T R		Table Analyzed	CD4 TN		Number of families	1							Table Analyzed	CD4 TN
	0.0174	11.9756	1.6933	6.114	0.1563					Number of comparisons per family	10
	0.0028	2.8582	4.6189	0.8114	0.0662		Kruskal-Wallis test			Alpha	0.05							Column E	T R
	0.0287	10.359	2.1863	1.6953	0.1358		P value	0.0003										vs.	vs.
	0.0095	12.7802	6.8177	0.0515	0.1325		Exact or approximate P value?	Approximate		Dunn's multiple comparisons test	Mean rank diff.	Significant?	Summary	Adjusted P Value				Column D	T N
	0.0655	9.9034	4.5952	8.0124	1.385		P value summary	***		HD vs. P N	-30	Yes	***	0.0003	A-B
				3.1267	0.0442		Do the medians vary signif. (P < 0.05)?	Yes		HD vs. P R	-23.2	Yes	*	0.0129	A-C			Paired t test
				0.669	0.1592		Number of groups	5		HD vs. T N	-13.6	No	ns	0.3247	A-D			P value	0.0543
				0	0.3693		Kruskal-Wallis statistic	20.98		HD vs. T R	-12.07	No	ns	0.4041	A-E			P value summary	ns
				0	0.0726					P N vs. P R	6.8	No	ns	>0.9999	B-C			Significantly different (P < 0.05)?	No
					0.123		Data summary			P N vs. T N	16.4	No	ns	0.0991	B-D			One- or two-tailed P value?	Two-tailed
					0.2209		Number of treatments (columns)	5		P N vs. T R	17.93	Yes	*	0.0232	B-E			t, df	t=2.253, df=8
					7.2767		Number of values (total)	39		P R vs. T N	9.6	No	ns	>0.9999	C-D			Number of pairs	9
					2.0349					P R vs. T R	11.13	No	ns	0.5862	C-E
					3.6214					T N vs. T R	1.533	No	ns	>0.9999	D-E			How big is the difference?
					0.599													Mean of differences (E - D)	-1.995
										Test details	Mean rank 1	Mean rank 2	Mean rank diff.	n1	n2	Z		SD of differences	2.657
										HD vs. P N	5.4	35.4	-30	5	5	4.16		SEM of differences	0.8857
										HD vs. P R	5.4	28.6	-23.2	5	5	3.217		95% confidence interval	-4.038 to 0.04688
										HD vs. T N	5.4	19	-13.6	5	9	2.139		R squared (partial eta squared)	0.3882
										HD vs. T R	5.4	17.47	-12.07	5	15	2.05
										P N vs. P R	35.4	28.6	6.8	5	5	0.943		How effective was the pairing?
										P N vs. T N	35.4	19	16.4	5	9	2.579		Correlation coefficient (r)	0.6873
										P N vs. T R	35.4	17.47	17.93	5	15	3.046		P value (one tailed)	0.0204
										P R vs. T N	28.6	19	9.6	5	9	1.51		P value summary	*
										P R vs. T R	28.6	17.47	11.13	5	15	1.891		Was the pairing significantly effective?	Yes
										T N vs. T R	19	17.47	1.533	9	15	0.319
	HD	P N	P R	T N	T R		Table Analyzed	CD4 TCM		Number of families	1							Table Analyzed	CD4 TCM
	0	3.6913	0.8677	5.9408	0.9068					Number of comparisons per family	10
	0	0.8835	2.1074	0.5452	0		Kruskal-Wallis test			Alpha	0.05							Column E	T R
	0	6.1654	0.1062	4.6458	0.1917		P value	0.0028										vs.	vs.
	0.0015	1.2097	2.7842	0.0386	0		Exact or approximate P value?	Approximate		Dunn's multiple comparisons test	Mean rank diff.	Significant?	Summary	Adjusted P Value				Column D	T N
	0	2.3333	0.2033	17.1917	0.1491		P value summary	**		HD vs. P N	-27	Yes	**	0.0018	A-B
				1.9694	0.8586		Do the medians vary signif. (P < 0.05)?	Yes		HD vs. P R	-18.6	No	ns	0.0977	A-C			Wilcoxon matched-pairs signed rank test
				0.5672	0.199		Number of groups	5		HD vs. T N	-19.69	Yes	*	0.0193	A-D			P value	0.0273
				0.034	0.4545		Kruskal-Wallis statistic	16.18		HD vs. T R	-14.07	No	ns	0.167	A-E			Exact or approximate P value?	Exact
				0.2899	0.1452					P N vs. P R	8.4	No	ns	>0.9999	B-C			P value summary	*
					0.4709		Data summary			P N vs. T N	7.311	No	ns	>0.9999	B-D			Significantly different (P < 0.05)?	Yes
					0.1709		Number of treatments (columns)	5		P N vs. T R	12.93	No	ns	0.2777	B-E			One- or two-tailed P value?	Two-tailed
					15.7863		Number of values (total)	39		P R vs. T N	-1.089	No	ns	>0.9999	C-D			Sum of positive, negative ranks	4.000 , -41.00
					1.1999					P R vs. T R	4.533	No	ns	>0.9999	C-E			Sum of signed ranks (W)	-37
					1.2347					T N vs. T R	5.622	No	ns	>0.9999	D-E			Number of pairs	9
					0.6201													Number of ties (ignored)	0
										Test details	Mean rank 1	Mean rank 2	Mean rank diff.	n1	n2	Z
										HD vs. P N	4.2	31.2	-27	5	5	3.751		Median of differences
										HD vs. P R	4.2	22.8	-18.6	5	5	2.584		Median	-0.5452
										HD vs. T N	4.2	23.89	-19.69	5	9	3.101
										HD vs. T R	4.2	18.27	-14.07	5	15	2.393		How effective was the pairing?
										P N vs. P R	31.2	22.8	8.4	5	5	1.167		rs (Spearman)	0.3515
										P N vs. T N	31.2	23.89	7.311	5	9	1.152		P value (one tailed)	0.1751
										P N vs. T R	31.2	18.27	12.93	5	15	2.201		P value summary	ns
										P R vs. T N	22.8	23.89	-1.089	5	9	0.1715		Was the pairing significantly effective?	No
										P R vs. T R	22.8	18.27	4.533	5	15	0.7713
										T N vs. T R	23.89	18.27	5.622	9	15	1.172
	HD	P N	P R	T N	T R		Table Analyzed	CD4 TEM		Number of families	1							Table Analyzed	CD4 TEM
	6.0262	7.2081	10.1938	8.1015	8.203					Number of comparisons per family	10
	6.1955	20.7676	6.8418	4.2599	2.649		Kruskal-Wallis test			Alpha	0.05							Column E	T R
	5.8009	7.7546	15.9416	11.7183	5.5041		P value	0.048										vs.	vs.
	5.746	11.755	14.5229	3.154	3.8733		Exact or approximate P value?	Approximate		Dunn's multiple comparisons test	Mean rank diff.	Significant?	Summary	Adjusted P Value				Column D	T N
	10.599	9.0534	12.5897	12.7445	9.6149		P value summary	*		HD vs. P N	-10	No	ns	>0.9999	A-B
				4.5881	1.6983		Do the medians vary signif. (P < 0.05)?	Yes		HD vs. P R	-12.6	No	ns	0.8058	A-C			Ratio paired t test
				0.509	3.6212		Number of groups	5		HD vs. T N	4.156	No	ns	>0.9999	A-D			P value	0.3475
				0.136	7.5557		Kruskal-Wallis statistic	9.586		HD vs. T R	-1.2	No	ns	>0.9999	A-E			P value summary	ns
				1.1014	3.3406					P N vs. P R	-2.6	No	ns	>0.9999	B-C			Significantly different (P < 0.05)?	No
					6.9241		Data summary			P N vs. T N	14.16	No	ns	0.2602	B-D			One- or two-tailed P value?	Two-tailed
					9.1404		Number of treatments (columns)	5		P N vs. T R	8.8	No	ns	>0.9999	B-E			t, df	t=0.9980, df=8
					20.0711		Number of values (total)	39		P R vs. T N	16.76	No	ns	0.0842	C-D			Number of pairs	9
					6.4117					P R vs. T R	11.4	No	ns	0.5284	C-E
					8.3768					T N vs. T R	-5.356	No	ns	>0.9999	D-E			How big is the difference?
					21.7067													Geometric mean of ratios (E / D)	1.705
										Test details	Mean rank 1	Mean rank 2	Mean rank diff.	n1	n2	Z		SD of log(ratios)	0.6963
										HD vs. P N	17.6	27.6	-10	5	5	1.387		SEM of log(ratios)	0.2321
										HD vs. P R	17.6	30.2	-12.6	5	5	1.747		95% confidence interval	0.4971 to 5.847
										HD vs. T N	17.6	13.44	4.156	5	9	0.6534		R squared (partial eta squared)	0.1107
										HD vs. T R	17.6	18.8	-1.2	5	15	0.2038
										P N vs. P R	27.6	30.2	-2.6	5	5	0.3606		How effective was the pairing?
										P N vs. T N	27.6	13.44	14.16	5	9	2.226		Correlation coefficient (r)	0.06113
										P N vs. T R	27.6	18.8	8.8	5	15	1.495		P value (one tailed)	0.4379
										P R vs. T N	30.2	13.44	16.76	5	9	2.635		P value summary	ns
										P R vs. T R	30.2	18.8	11.4	5	15	1.936		Was the pairing significantly effective?	No
										T N vs. T R	13.44	18.8	-5.356	9	15	1.114
	HD	P N	P R	T N	T R		Table Analyzed	CD4 TTE		Number of families	1							Table Analyzed	CD4 TTE
	2.2758	4.7917	5.1811	1.8523	8.3907					Number of comparisons per family	10
	1.1867	3.9915	1.0104	3.7211	1.1258		Kruskal-Wallis test			Alpha	0.05							Column E	T R
	1.696	2.3249	2.3736	3.6999	5.1126		P value	0.0106										vs.	vs.
	1.297	1.3616	0.9789	6.2564	1.3255		Exact or approximate P value?	Approximate		Dunn's multiple comparisons test	Mean rank diff.	Significant?	Summary	Adjusted P Value				Column D	T N
	3.0714	3.4475	1.4921	3.3126	1.4929		P value summary	*		HD vs. P N	-7.4	No	ns	>0.9999	A-B
				12.9781	9.3314		Do the medians vary signif. (P < 0.05)?	Yes		HD vs. P R	-1.2	No	ns	>0.9999	A-C			Ratio paired t test
				4.1885	9.033		Number of groups	5		HD vs. T N	-14.69	No	ns	0.209	A-D			P value	0.5865
				4.2828	9.1322		Kruskal-Wallis statistic	13.14		HD vs. T R	-16.4	No	ns	0.0535	A-E			P value summary	ns
				12.5217	3.268					P N vs. P R	6.2	No	ns	>0.9999	B-C			Significantly different (P < 0.05)?	No
					11.1116		Data summary			P N vs. T N	-7.289	No	ns	>0.9999	B-D			One- or two-tailed P value?	Two-tailed
					5.0752		Number of treatments (columns)	5		P N vs. T R	-9	No	ns	>0.9999	B-E			t, df	t=0.5667, df=8
					10.2021		Number of values (total)	39		P R vs. T N	-13.49	No	ns	0.3392	C-D			Number of pairs	9
					17.3416					P R vs. T R	-15.2	No	ns	0.0983	C-E
					8.6885					T N vs. T R	-1.711	No	ns	>0.9999	D-E			How big is the difference?
					6.6321													Geometric mean of ratios (E / D)	0.8135
										Test details	Mean rank 1	Mean rank 2	Mean rank diff.	n1	n2	Z		SD of log(ratios)	0.4746
										HD vs. P N	9.2	16.6	-7.4	5	5	1.026		SEM of log(ratios)	0.1582
										HD vs. P R	9.2	10.4	-1.2	5	5	0.1664		95% confidence interval	0.3512 to 1.884
										HD vs. T N	9.2	23.89	-14.69	5	9	2.31		R squared (partial eta squared)	0.03859
										HD vs. T R	9.2	25.6	-16.4	5	15	2.785
										P N vs. P R	16.6	10.4	6.2	5	5	0.8598		How effective was the pairing?
										P N vs. T N	16.6	23.89	-7.289	5	9	1.146		Correlation coefficient (r)	0.01564
										P N vs. T R	16.6	25.6	-9	5	15	1.529		P value (one tailed)	0.4841
										P R vs. T N	10.4	23.89	-13.49	5	9	2.121		P value summary	ns
										P R vs. T R	10.4	25.6	-15.2	5	15	2.582		Was the pairing significantly effective?	No
										T N vs. T R	23.89	25.6	-1.711	9	15	0.3559
	Th1	P N	P R	T N	T R		Table Analyzed	CD4 Th1		Number of families	1							Table Analyzed	CD4 Th1
	0.0832	0.4411	1.1247	0.1778	0.0938					Number of comparisons per family	10
	0.9692	0.7003	0.0577	0.0887	0.2649		Kruskal-Wallis test			Alpha	0.05							Column E	T R
	0.8772	0.309	0.643	0.5785	0.679		P value	0.1692										vs.	vs.
	0.382	0.4774	0.1295	0.0129	0.5596		Exact or approximate P value?	Approximate		Dunn's multiple comparisons test	Mean rank diff.	Significant?	Summary	Adjusted P Value				Column D	T N
	2.6472	0.3376	0.9601	0.2756	2.1815		P value summary	ns		Th1 vs. P N	2.4	No	ns	>0.9999	A-B
				0.3656	0.2589		Do the medians vary signif. (P < 0.05)?	No		Th1 vs. P R	4.4	No	ns	>0.9999	A-C			Ratio paired t test
				0.0873	0.1194		Number of groups	5		Th1 vs. T N	13.49	No	ns	0.3392	A-D			P value	0.1491
				0.2719	0.3693		Kruskal-Wallis statistic	6.43		Th1 vs. T R	9.4	No	ns	>0.9999	A-E			P value summary	ns
				0.1159	0.1089					P N vs. P R	2	No	ns	>0.9999	B-C			Significantly different (P < 0.05)?	No
					0.2588		Data summary			P N vs. T N	11.09	No	ns	0.8122	B-D			One- or two-tailed P value?	Two-tailed
					0.0723		Number of treatments (columns)	5		P N vs. T R	7	No	ns	>0.9999	B-E			t, df	t=1.596, df=8
					0.3588		Number of values (total)	39		P R vs. T N	9.089	No	ns	>0.9999	C-D			Number of pairs	9
					0.1441					P R vs. T R	5	No	ns	>0.9999	C-E
					0.0753					T N vs. T R	-4.089	No	ns	>0.9999	D-E			How big is the difference?
					0.9051													Geometric mean of ratios (E / D)	2.097
										Test details	Mean rank 1	Mean rank 2	Mean rank diff.	n1	n2	Z		SD of log(ratios)	0.6046
										Th1 vs. P N	27.6	25.2	2.4	5	5	0.3328		SEM of log(ratios)	0.2015
										Th1 vs. P R	27.6	23.2	4.4	5	5	0.6102		95% confidence interval	0.7193 to 6.114
										Th1 vs. T N	27.6	14.11	13.49	5	9	2.121		R squared (partial eta squared)	0.2415
										Th1 vs. T R	27.6	18.2	9.4	5	15	1.597
										P N vs. P R	25.2	23.2	2	5	5	0.2774		How effective was the pairing?
										P N vs. T N	25.2	14.11	11.09	5	9	1.744		Correlation coefficient (r)	0.1541
										P N vs. T R	25.2	18.2	7	5	15	1.189		P value (one tailed)	0.3461
										P R vs. T N	23.2	14.11	9.089	5	9	1.429		P value summary	ns
										P R vs. T R	23.2	18.2	5	5	15	0.8492		Was the pairing significantly effective?	No
										T N vs. T R	14.11	18.2	-4.089	9	15	0.8505
	HD	P N	P R	T N	T R		Table Analyzed	CD4 Th2		Number of families	1							Table Analyzed	CD4 Th2
	3.8629	2.7388	0.4718	1.9696	1.8657					Number of comparisons per family	10
	3.3204	7.1429	1.6455	2.3328	0.1325		Kruskal-Wallis test			Alpha	0.05							Column E	T R
	2.8302	3.3108	6.092	3.9255	0.3675		P value	0.3531										vs.	vs.
	3.5039	3.9301	9.2859	0.5278	0.2651		Exact or approximate P value?	Approximate		Dunn's multiple comparisons test	Mean rank diff.	Significant?	Summary	Adjusted P Value				Column D	T N
	4.0928	5.8263	2.915	5.5981	0.7847		P value summary	ns		HD vs. P N	-2.4	No	ns	>0.9999	A-B
				5.8403	0.9975		Do the medians vary signif. (P < 0.05)?	No		HD vs. P R	2.4	No	ns	>0.9999	A-C			Ratio paired t test
				1.5416	2.7855		Number of groups	5		HD vs. T N	7.6	No	ns	>0.9999	A-D			P value	0.3539
				0.102	3.8205		Kruskal-Wallis statistic	4.412		HD vs. T R	7.4	No	ns	>0.9999	A-E			P value summary	ns
				1.5072	1.0893					P N vs. P R	4.8	No	ns	>0.9999	B-C			Significantly different (P < 0.05)?	No
					0.8952		Data summary			P N vs. T N	10	No	ns	>0.9999	B-D			One- or two-tailed P value?	Two-tailed
					3.26		Number of treatments (columns)	5		P N vs. T R	9.8	No	ns	0.9602	B-E			t, df	t=0.9840, df=8
					9.2623		Number of values (total)	39		P R vs. T N	5.2	No	ns	>0.9999	C-D			Number of pairs	9
					7.5173					P R vs. T R	5	No	ns	>0.9999	C-E
					3.5592					T N vs. T R	-0.2	No	ns	>0.9999	D-E			How big is the difference?
					8.6709													Geometric mean of ratios (E / D)	0.5237
										Test details	Mean rank 1	Mean rank 2	Mean rank diff.	n1	n2	Z		SD of log(ratios)	0.8565
										HD vs. P N	24.6	27	-2.4	5	5	0.3328		SEM of log(ratios)	0.2855
										HD vs. P R	24.6	22.2	2.4	5	5	0.3328		95% confidence interval	0.1150 to 2.385
										HD vs. T N	24.6	17	7.6	5	9	1.195		R squared (partial eta squared)	0.108
										HD vs. T R	24.6	17.2	7.4	5	15	1.257
										P N vs. P R	27	22.2	4.8	5	5	0.6656		How effective was the pairing?
										P N vs. T N	27	17	10	5	9	1.572		Correlation coefficient (r)	-0.3597
										P N vs. T R	27	17.2	9.8	5	15	1.664		P value (one tailed)	0.1709
										P R vs. T N	22.2	17	5.2	5	9	0.8177		P value summary	ns
										P R vs. T R	22.2	17.2	5	5	15	0.8492		Was the pairing significantly effective?	No
										T N vs. T R	17	17.2	-0.2	9	15	0.0416
	Th17	P N	P R	T N	T R		Table Analyzed	CD4 Th17		Number of families	1							Table Analyzed	CD4 Th17
	0.2927	5.1383	3.1845	1.6167	4.5132					Number of comparisons per family	10
	0.3703	7.7536	2.1074	2.1236	0.6623		Kruskal-Wallis test			Alpha	0.05							Column E	T R
	0.944	5.7681	5.6391	2.794	0.703		P value	0.0081										vs.	vs.
	0.445	0.7703	2.4186	1.7508	0.5302		Exact or approximate P value?	Approximate		Dunn's multiple comparisons test	Mean rank diff.	Significant?	Summary	Adjusted P Value				Column D	T N
	0.9232	1.6249	4.0394	2.4181	1.0339		P value summary	**		Th17 vs. P N	-21.6	Yes	*	0.0274	A-B
				2.0945	1.7994		Do the medians vary signif. (P < 0.05)?	Yes		Th17 vs. P R	-23.2	Yes	*	0.0129	A-C			Ratio paired t test
				0.5017	2.1488		Number of groups	5		Th17 vs. T N	-11.36	No	ns	0.7417	A-D			P value	0.82
				0.4079	2.4996		Kruskal-Wallis statistic	13.77		Th17 vs. T R	-11.53	No	ns	0.5013	A-E			P value summary	ns
				1.1014	0.7262					P N vs. P R	-1.6	No	ns	>0.9999	B-C			Significantly different (P < 0.05)?	No
					2.4692		Data summary			P N vs. T N	10.24	No	ns	>0.9999	B-D			One- or two-tailed P value?	Two-tailed
					2.4427		Number of treatments (columns)	5		P N vs. T R	10.07	No	ns	0.8731	B-E			t, df	t=0.2352, df=8
					0.6854		Number of values (total)	39		P R vs. T N	11.84	No	ns	0.6254	C-D			Number of pairs	9
					4.5613					P R vs. T R	11.67	No	ns	0.4754	C-E
					0.3085					T N vs. T R	-0.1778	No	ns	>0.9999	D-E			How big is the difference?
					1.3499													Geometric mean of ratios (E / D)	0.9085
										Test details	Mean rank 1	Mean rank 2	Mean rank diff.	n1	n2	Z		SD of log(ratios)	0.5315
										Th17 vs. P N	7.2	28.8	-21.6	5	5	2.995		SEM of log(ratios)	0.1772
										Th17 vs. P R	7.2	30.4	-23.2	5	5	3.217		95% confidence interval	0.3547 to 2.327
										Th17 vs. T N	7.2	18.56	-11.36	5	9	1.786		R squared (partial eta squared)	0.006867
										Th17 vs. T R	7.2	18.73	-11.53	5	15	1.959
										P N vs. P R	28.8	30.4	-1.6	5	5	0.2219		How effective was the pairing?
										P N vs. T N	28.8	18.56	10.24	5	9	1.611		Correlation coefficient (r)	-0.4677
										P N vs. T R	28.8	18.73	10.07	5	15	1.71		P value (one tailed)	0.1021
										P R vs. T N	30.4	18.56	11.84	5	9	1.862		P value summary	ns
										P R vs. T R	30.4	18.73	11.67	5	15	1.981		Was the pairing significantly effective?	No
										T N vs. T R	18.56	18.73	-0.1778	9	15	0.03698

## Sheet: Fig. 6i-k_Treg
CEACAM1 Expression in CD4+ Treg
	HD	P N	P R	T N	T R		Table Analyzed	C1_Treg		Number of families	1
	1.38838	0.302687	0.604997	4.62203	9.14045					Number of comparisons per family	10
	1.14126	2.38623	3.92338	5.54999	26.4374		Kruskal-Wallis test			Alpha	0.05
	1.15815	2.05823	2.3858	7.91877	16.1258		P value	0.0037
	1.64415	2.39079	1.65383	24.111	17.0151		Exact or approximate P value?	Approximate		Dunn's multiple comparisons test	Mean rank diff.	Significant?	Summary	Adjusted P Value
	1.50191	6.55037	23.7953	10.5772	20.5104		P value summary	**		HD vs. P N	-7	No	ns	>0.9999	A-B
				8.31948	7.85032		Do the medians vary signif. (P < 0.05)?	Yes		HD vs. P R	-9.6	No	ns	>0.9999	A-C
				6.13947	3.87481		Number of groups	5		HD vs. T N	-19.83	Yes	*	0.0176	A-D
					1.46851		Kruskal-Wallis statistic	15.53		HD vs. T R	-18.27	Yes	*	0.0108	A-E
					1.53884					P N vs. P R	-2.6	No	ns	>0.9999	B-C
					8.78458		Data summary			P N vs. T N	-12.83	No	ns	0.4297	B-D
					2.38687		Number of treatments (columns)	5		P N vs. T R	-11.27	No	ns	0.4384	B-E
					4.20226		Number of values (total)	37		P R vs. T N	-10.23	No	ns	>0.9999	C-D
					5.54515					P R vs. T R	-8.667	No	ns	>0.9999	C-E
					16.5412					T N vs. T R	1.562	No	ns	>0.9999	D-E
					14.0379
										Test details	Mean rank 1	Mean rank 2	Mean rank diff.	n1	n2	Z
										HD vs. P N	5.6	12.6	-7	5	5	1.023
										HD vs. P R	5.6	15.2	-9.6	5	5	1.402
										HD vs. T N	5.6	25.43	-19.83	5	7	3.128
										HD vs. T R	5.6	23.87	-18.27	5	15	3.268
										P N vs. P R	12.6	15.2	-2.6	5	5	0.3798
										P N vs. T N	12.6	25.43	-12.83	5	7	2.024
										P N vs. T R	12.6	23.87	-11.27	5	15	2.016
										P R vs. T N	15.2	25.43	-10.23	5	7	1.614
										P R vs. T R	15.2	23.87	-8.667	5	15	1.55
										T N vs. T R	25.43	23.87	1.562	7	15	0.3152
PD1 Expression in CD4+ Treg
	HD	P N	P R	T N	T R		Table Analyzed	PD1_Treg		Number of families	1
	0	1.6739	4.28586	0.80435	2.0799					Number of comparisons per family	10
	0	0	0	2.01476	0.973505		Kruskal-Wallis test			Alpha	0.05
	0	0	2.7362	0	3.97484		P value	0.1054
	0	86.1268	0	3.44277	0		Exact or approximate P value?	Approximate		Dunn's multiple comparisons test	Mean rank diff.	Significant?	Summary	Adjusted P Value
	0	233.966	149.792	0	0		P value summary	ns		HD vs. P N	-14.2	No	ns	0.3397	A-B
				2.62931	8.52451		Do the medians vary signif. (P < 0.05)?	No		HD vs. P R	-13.8	No	ns	0.3933	A-C
				38.3424	3.09652		Number of groups	5		HD vs. T N	-12.29	No	ns	0.4752	A-D
					0.062016		Kruskal-Wallis statistic	7.646		HD vs. T R	-14.53	No	ns	0.0786	A-E
					5.93105					P N vs. P R	0.4	No	ns	>0.9999	B-C
					1.76286		Data summary			P N vs. T N	1.914	No	ns	>0.9999	B-D
					0.975046		Number of treatments (columns)	5		P N vs. T R	-0.3333	No	ns	>0.9999	B-E
					1.62703		Number of values (total)	37		P R vs. T N	1.514	No	ns	>0.9999	C-D
					0.816647					P R vs. T R	-0.7333	No	ns	>0.9999	C-E
					82.6003					T N vs. T R	-2.248	No	ns	>0.9999	D-E
					17.9886
										Test details	Mean rank 1	Mean rank 2	Mean rank diff.	n1	n2	Z
										HD vs. P N	7	21.2	-14.2	5	5	2.12
										HD vs. P R	7	20.8	-13.8	5	5	2.061
										HD vs. T N	7	19.29	-12.29	5	7	1.982
										HD vs. T R	7	21.53	-14.53	5	15	2.658
										P N vs. P R	21.2	20.8	0.4	5	5	0.05973
										P N vs. T N	21.2	19.29	1.914	5	7	0.3088
										P N vs. T R	21.2	21.53	-0.3333	5	15	0.06096
										P R vs. T N	20.8	19.29	1.514	5	7	0.2442
										P R vs. T R	20.8	21.53	-0.7333	5	15	0.1341
										T N vs. T R	19.29	21.53	-2.248	7	15	0.4637
PD-L1 Expression in CD4+ Treg
	HD	P N	P R	T N	T R		Table Analyzed	PD-L1_Treg		Number of families	1
	0	0.136061	5.69289	0.580758	7.40428					Number of comparisons per family	10
	0	0	0	7.53295	7.19043		Kruskal-Wallis test			Alpha	0.05
	0.378325	1.64902	2.55956	0.238079	4.47196		P value	0.0146
	0.742607	0.918582	0	8.12439	0.838311		Exact or approximate P value?	Approximate		Dunn's multiple comparisons test	Mean rank diff.	Significant?	Summary	Adjusted P Value
	0	1.22735	0.630661	1.48483	1.73723		P value summary	*		HD vs. P N	-6.2	No	ns	>0.9999	A-B
				2.20974	2.44505		Do the medians vary signif. (P < 0.05)?	Yes		HD vs. P R	-9.3	No	ns	>0.9999	A-C
				2.2694	0.669288		Number of groups	5		HD vs. T N	-15.81	No	ns	0.1241	A-D
					0.574575		Kruskal-Wallis statistic	12.41		HD vs. T R	-17.3	Yes	*	0.0193	A-E
					2.0632					P N vs. P R	-3.1	No	ns	>0.9999	B-C
					2.47325		Data summary			P N vs. T N	-9.614	No	ns	>0.9999	B-D
					4.07552		Number of treatments (columns)	5		P N vs. T R	-11.1	No	ns	0.466	B-E
					0.461646		Number of values (total)	37		P R vs. T N	-6.514	No	ns	>0.9999	C-D
					3.91851					P R vs. T R	-8	No	ns	>0.9999	C-E
					2.34037					T N vs. T R	-1.486	No	ns	>0.9999	D-E
					3.31981
										Test details	Mean rank 1	Mean rank 2	Mean rank diff.	n1	n2	Z
										HD vs. P N	6.9	13.1	-6.2	5	5	0.9075
										HD vs. P R	6.9	16.2	-9.3	5	5	1.361
										HD vs. T N	6.9	22.71	-15.81	5	7	2.5
										HD vs. T R	6.9	24.2	-17.3	5	15	3.101
										P N vs. P R	13.1	16.2	-3.1	5	5	0.4538
										P N vs. T N	13.1	22.71	-9.614	5	7	1.52
										P N vs. T R	13.1	24.2	-11.1	5	15	1.99
										P R vs. T N	16.2	22.71	-6.514	5	7	1.03
										P R vs. T R	16.2	24.2	-8	5	15	1.434
										T N vs. T R	22.71	24.2	-1.486	7	15	0.3005

## Sheet: Fig. 6i-k_TFH
CEACAM1 expression in CD4 TFH
	HD	P N	P R	T N	T R		Table Analyzed	C1_Tfh		Number of families	1
	1.36188	0.285828	1.70828	1.67263	3.54012					Number of comparisons per family	10
	0.510516	2.09636	9.83606	5.63578	71.1263		Kruskal-Wallis test			Alpha	0.05
	1.66293	3.1303	1.81875	5.51121	34.357		P value	0.0008
	1.5862	1.29857	1.80117	14.4845	20.6477		Exact or approximate P value?	Approximate		Dunn's multiple comparisons test	Mean rank diff.	Significant?	Summary	Adjusted P Value
	1.04217	1.4283	15.8036	6.15489	28.1483		P value summary	***		HD vs. P N	-3.4	No	ns	>0.9999	A-B
				0.667813	10.5849		Do the medians vary signif. (P < 0.05)?	Yes		HD vs. P R	-14.8	No	ns	0.4013	A-C
				2.15484	7.84929		Number of groups	5		HD vs. T N	-15.2	No	ns	0.1684	A-D
				7.3816	7.88368		Kruskal-Wallis statistic	18.87		HD vs. T R	-21.73	Yes	**	0.0022	A-E
				6.67234	6.41192					P N vs. P R	-11.4	No	ns	>0.9999	B-C
					7.24418		Data summary			P N vs. T N	-11.8	No	ns	0.6353	B-D
					1.8395		Number of treatments (columns)	5		P N vs. T R	-18.33	Yes	*	0.0185	B-E
					2.31611		Number of values (total)	39		P R vs. T N	-0.4	No	ns	>0.9999	C-D
					3.19286					P R vs. T R	-6.933	No	ns	>0.9999	C-E
					4.19322					T N vs. T R	-6.533	No	ns	>0.9999	D-E
					5.6438
										Test details	Mean rank 1	Mean rank 2	Mean rank diff.	n1	n2	Z
										HD vs. P N	5.8	9.2	-3.4	5	5	0.4715
										HD vs. P R	5.8	20.6	-14.8	5	5	2.052
										HD vs. T N	5.8	21	-15.2	5	9	2.39
										HD vs. T R	5.8	27.53	-21.73	5	15	3.691
										P N vs. P R	9.2	20.6	-11.4	5	5	1.581
										P N vs. T N	9.2	21	-11.8	5	9	1.855
										P N vs. T R	9.2	27.53	-18.33	5	15	3.114
										P R vs. T N	20.6	21	-0.4	5	9	0.0629
										P R vs. T R	20.6	27.53	-6.933	5	15	1.178
										T N vs. T R	21	27.53	-6.533	9	15	1.359
PD1 expression in CD4 TFH
	HD	P N	P R	T N	T R		Table Analyzed	P1_Tfh		Number of families	1
	3.97077	5.22319	8.35173	7.36789	6.43984					Number of comparisons per family	10
	4.05264	5.49243	10.7532	7.4888	8.61709		Kruskal-Wallis test			Alpha	0.05
	5.0241	4.94673	6.25135	5.37017	10.0621		P value	0.0125
	4.21506	58.3549	4.33258	9.66937	5.9512		Exact or approximate P value?	Approximate		Dunn's multiple comparisons test	Mean rank diff.	Significant?	Summary	Adjusted P Value
	4.15717	66.9275	64.9958	6.26084	6.02838		P value summary	*		HD vs. P N	-17.4	No	ns	0.1582	A-B
				6.42006	11.7916		Do the medians vary signif. (P < 0.05)?	Yes		HD vs. P R	-20.8	Yes	*	0.0392	A-C
				8.27294	10.7471		Number of groups	5		HD vs. T N	-17.16	No	ns	0.0698	A-D
				5.21156	6.16351		Kruskal-Wallis statistic	12.76		HD vs. T R	-20.13	Yes	**	0.0063	A-E
				6.3124	6.64142					P N vs. P R	-3.4	No	ns	>0.9999	B-C
					9.25183		Data summary			P N vs. T N	0.2444	No	ns	>0.9999	B-D
					6.04666		Number of treatments (columns)	5		P N vs. T R	-2.733	No	ns	>0.9999	B-E
					5.92017		Number of values (total)	39		P R vs. T N	3.644	No	ns	>0.9999	C-D
					5.17543					P R vs. T R	0.6667	No	ns	>0.9999	C-E
					52.3013					T N vs. T R	-2.978	No	ns	>0.9999	D-E
					20.5095
										Test details	Mean rank 1	Mean rank 2	Mean rank diff.	n1	n2	Z
										HD vs. P N	3.4	20.8	-17.4	5	5	2.413
										HD vs. P R	3.4	24.2	-20.8	5	5	2.884
										HD vs. T N	3.4	20.56	-17.16	5	9	2.698
										HD vs. T R	3.4	23.53	-20.13	5	15	3.419
										P N vs. P R	20.8	24.2	-3.4	5	5	0.4715
										P N vs. T N	20.8	20.56	0.2444	5	9	0.03844
										P N vs. T R	20.8	23.53	-2.733	5	15	0.4642
										P R vs. T N	24.2	20.56	3.644	5	9	0.5731
										P R vs. T R	24.2	23.53	0.6667	5	15	0.1132
										T N vs. T R	20.56	23.53	-2.978	9	15	0.6194
PD-L1 expression in CD4 TFH
	HD	P N	P R	T N	T R		Table Analyzed	PD-L1_Tfh		Number of families	1
	1.91196	1.56889	8.55445	0.897149	8.88447					Number of comparisons per family	10
	0.935205	1.17006	0.180071	3.78868	4.84117		Kruskal-Wallis test			Alpha	0.05
	2.04334	2.28875	3.50192	1.37989	4.09238		P value	0.0738
	1.66573	1.60051	0	8.1869	2.03146		Exact or approximate P value?	Approximate		Dunn's multiple comparisons test	Mean rank diff.	Significant?	Summary	Adjusted P Value
	1.66101	2.22225	1.28352	2.10339	2.90654		P value summary	ns		HD vs. P N	-1.4	No	ns	>0.9999	A-B
				2.32069	2.22463		Do the medians vary signif. (P < 0.05)?	No		HD vs. P R	-3.5	No	ns	>0.9999	A-C
				2.54278	6.09983		Number of groups	5		HD vs. T N	-8.411	No	ns	>0.9999	A-D
				0	3.58054		Kruskal-Wallis statistic	8.535		HD vs. T R	-13.6	No	ns	0.2089	A-E
				14.0768	7.90457					P N vs. P R	-2.1	No	ns	>0.9999	B-C
					3.08042		Data summary			P N vs. T N	-7.011	No	ns	>0.9999	B-D
					2.02226		Number of treatments (columns)	5		P N vs. T R	-12.2	No	ns	0.3825	B-E
					1.11477		Number of values (total)	39		P R vs. T N	-4.911	No	ns	>0.9999	C-D
					3.45937					P R vs. T R	-10.1	No	ns	0.8626	C-E
					2.29613					T N vs. T R	-5.189	No	ns	>0.9999	D-E
					2.88718
										Test details	Mean rank 1	Mean rank 2	Mean rank diff.	n1	n2	Z
										HD vs. P N	12.2	13.6	-1.4	5	5	0.1942
										HD vs. P R	12.2	15.7	-3.5	5	5	0.4854
										HD vs. T N	12.2	20.61	-8.411	5	9	1.323
										HD vs. T R	12.2	25.8	-13.6	5	15	2.31
										P N vs. P R	13.6	15.7	-2.1	5	5	0.2912
										P N vs. T N	13.6	20.61	-7.011	5	9	1.103
										P N vs. T R	13.6	25.8	-12.2	5	15	2.072
										P R vs. T N	15.7	20.61	-4.911	5	9	0.7723
										P R vs. T R	15.7	25.8	-10.1	5	15	1.715
										T N vs. T R	20.61	25.8	-5.189	9	15	1.079

## Sheet: Fig. 6i-k_TN
CEACAM1 expression in CD4 TN
	HD	P N	P R	T N	T R		Table Analyzed	CEACAM1-CD4 TN		Number of families	1
	1.13666	0	2.20804	0.0727902	0.409898					Number of comparisons per family	10
	0.760493	1.41577	5.58669	2.27131	72.3125		Kruskal-Wallis test			Alpha	0.05
	2.09385	1.51472	1.44008	1.88191	25.5054		P value	0.506
	0.58468	1.33766	1.81466	14.0671	5.64962		Exact or approximate P value?	Approximate		Dunn's multiple comparisons test	Mean rank diff.	Significant?	Summary	Adjusted P Value
	0.66849	5.29961	22.5283	1.35454	14.7825		P value summary	ns		HD vs. P N	-2.5	No	ns	>0.9999	A-B
				0	0.0934677		Do the medians vary signif. (P < 0.05)?	No		HD vs. P R	-11	No	ns	>0.9999	A-C
				2.26	0		Number of groups	5		HD vs. T N	-4.186	No	ns	>0.9999	A-D
					0		Kruskal-Wallis statistic	3.319		HD vs. T R	-1.933	No	ns	>0.9999	A-E
					0					P N vs. P R	-8.5	No	ns	>0.9999	B-C
					0		Data summary			P N vs. T N	-1.686	No	ns	>0.9999	B-D
					1.27449		Number of treatments (columns)	5		P N vs. T R	0.5667	No	ns	>0.9999	B-E
					0.0521581		Number of values (total)	37		P R vs. T N	6.814	No	ns	>0.9999	C-D
					2.93249					P R vs. T R	9.067	No	ns	>0.9999	C-E
					3.11666					T N vs. T R	2.252	No	ns	>0.9999	D-E
					0.222534
										Test details	Mean rank 1	Mean rank 2	Mean rank diff.	n1	n2	Z
										HD vs. P N	15.6	18.1	-2.5	5	5	0.3659
										HD vs. P R	15.6	26.6	-11	5	5	1.61
										HD vs. T N	15.6	19.79	-4.186	5	7	0.6618
										HD vs. T R	15.6	17.53	-1.933	5	15	0.3466
										P N vs. P R	18.1	26.6	-8.5	5	5	1.244
										P N vs. T N	18.1	19.79	-1.686	5	7	0.2665
										P N vs. T R	18.1	17.53	0.5667	5	15	0.1016
										P R vs. T N	26.6	19.79	6.814	5	7	1.077
										P R vs. T R	26.6	17.53	9.067	5	15	1.625
										T N vs. T R	19.79	17.53	2.252	7	15	0.4555
PD1 expression in CD4 TN
	HD	P N	P R	T N	T R		Table Analyzed	PD1-CD4 TN		Number of families	1
	0	1.36847	5.31141	0	0					Number of comparisons per family	10
	0	0	0.530921	0	0.31092		Kruskal-Wallis test			Alpha	0.05
	0	0.188789	2.69638	0	2.14105		P value	0.0675
	0	71.5342	0	4.47919	0		Exact or approximate P value?	Approximate		Dunn's multiple comparisons test	Mean rank diff.	Significant?	Summary	Adjusted P Value
	0	204.695	145.342	0	0		P value summary	ns		HD vs. P N	-15.6	No	ns	0.1543	A-B
				0.157368	0		Do the medians vary signif. (P < 0.05)?	No		HD vs. P R	-16.4	No	ns	0.1089	A-C
				4.9224	0.478194		Number of groups	5		HD vs. T N	-7.357	No	ns	>0.9999	A-D
					1.76932		Kruskal-Wallis statistic	8.754		HD vs. T R	-9.333	No	ns	0.7593	A-E
					1.66501					P N vs. P R	-0.8	No	ns	>0.9999	B-C
					1.42438		Data summary			P N vs. T N	8.243	No	ns	>0.9999	B-D
					0		Number of treatments (columns)	5		P N vs. T R	6.267	No	ns	>0.9999	B-E
					0		Number of values (total)	37		P R vs. T N	9.043	No	ns	>0.9999	C-D
					0					P R vs. T R	7.067	No	ns	>0.9999	C-E
					60.8702					T N vs. T R	-1.976	No	ns	>0.9999	D-E
					11.3252
										Test details	Mean rank 1	Mean rank 2	Mean rank diff.	n1	n2	Z
										HD vs. P N	9.5	25.1	-15.6	5	5	2.422
										HD vs. P R	9.5	25.9	-16.4	5	5	2.546
										HD vs. T N	9.5	16.86	-7.357	5	7	1.234
										HD vs. T R	9.5	18.83	-9.333	5	15	1.775
										P N vs. P R	25.1	25.9	-0.8	5	5	0.1242
										P N vs. T N	25.1	16.86	8.243	5	7	1.382
										P N vs. T R	25.1	18.83	6.267	5	15	1.192
										P R vs. T N	25.9	16.86	9.043	5	7	1.516
										P R vs. T R	25.9	18.83	7.067	5	15	1.344
										T N vs. T R	16.86	18.83	-1.976	7	15	0.4239
PD-L1 expression in CD4 TN
	HD	P N	P R	T N	T R		Table Analyzed	PD-L1-CD4 TN		Number of families	1
	0	0.596789	0.596789	0.0477	7.118					Number of comparisons per family	10
	0	0.477802	0.477802	2.66876	0		Kruskal-Wallis test			Alpha	0.05
	1.91022	1.85546	1.85546	0.00711276	2.36786		P value	0.9224
	1.83421	1.03838	1.03838	6.39921	0		Exact or approximate P value?	Approximate		Dunn's multiple comparisons test	Mean rank diff.	Significant?	Summary	Adjusted P Value
	0.806156	1.33973	1.33973	0.853044	0.957185		P value summary	ns		HD vs. P N	-3.5	No	ns	>0.9999	A-B
				1.41464	0		Do the medians vary signif. (P < 0.05)?	No		HD vs. P R	-3.5	No	ns	>0.9999	A-C
				0.962133	3.29579		Number of groups	5		HD vs. T N	-4.971	No	ns	>0.9999	A-D
					1.08767		Kruskal-Wallis statistic	0.9152		HD vs. T R	-1.267	No	ns	>0.9999	A-E
					0.933461					P N vs. P R	0	No	ns	>0.9999	B-C
					0		Data summary			P N vs. T N	-1.471	No	ns	>0.9999	B-D
					0.760309		Number of treatments (columns)	5		P N vs. T R	2.233	No	ns	>0.9999	B-E
					0.0641835		Number of values (total)	37		P R vs. T N	-1.471	No	ns	>0.9999	C-D
					1.96199					P R vs. T R	2.233	No	ns	>0.9999	C-E
					1.39473					T N vs. T R	3.705	No	ns	>0.9999	D-E
					0
										Test details	Mean rank 1	Mean rank 2	Mean rank diff.	n1	n2	Z
										HD vs. P N	16.6	20.1	-3.5	5	5	0.5131
										HD vs. P R	16.6	20.1	-3.5	5	5	0.5131
										HD vs. T N	16.6	21.57	-4.971	5	7	0.7872
										HD vs. T R	16.6	17.87	-1.267	5	15	0.2274
										P N vs. P R	20.1	20.1	0	5	5	0
										P N vs. T N	20.1	21.57	-1.471	5	7	0.233
										P N vs. T R	20.1	17.87	2.233	5	15	0.401
										P R vs. T N	20.1	21.57	-1.471	5	7	0.233
										P R vs. T R	20.1	17.87	2.233	5	15	0.401
										T N vs. T R	21.57	17.87	3.705	7	15	0.7504

## Sheet: Fig. 6i-k_TCM
CEACAM1 expression in CD4 TCM
	HD	P N	P R	T N	T R		Table Analyzed	CEACAM1-CD4 TCM		Number of families	1
	0	0.0705125	2.57901	0.44276	12.8064					Number of comparisons per family	10
	0	2.19549	13.5469	3.13341			Kruskal-Wallis test			Alpha	0.05
	0	2.46286	1.72034	3.08098	23.81		P value	0.059
	2.48665	1.49892	2.18589	4.89302	13.0094		Exact or approximate P value?	Approximate		Dunn's multiple comparisons test	Mean rank diff.	Significant?	Summary	Adjusted P Value
	0	6.33794	25.9002	3.04313	4.7395		P value summary	ns		HD vs. P N	-10	No	ns	>0.9999	A-B
				0.123509	0		Do the medians vary signif. (P < 0.05)?	No		HD vs. P R	-16.8	No	ns	0.1151	A-C
				1.88807	10.5888		Number of groups	5		HD vs. T N	-12.01	No	ns	0.4051	A-D
				35.2305	3.02224		Kruskal-Wallis statistic	9.086		HD vs. T R	-15.53	No	ns	0.0553	A-E
				0	2.11539					P N vs. P R	-6.8	No	ns	>0.9999	B-C
					0.932384		Data summary			P N vs. T N	-2.011	No	ns	>0.9999	B-D
					3.6426		Number of treatments (columns)	5		P N vs. T R	-5.525	No	ns	>0.9999	B-E
					3.96202		Number of values (total)	36		P R vs. T N	4.789	No	ns	>0.9999	C-D
					1.20119					P R vs. T R	1.275	No	ns	>0.9999	C-E
										T N vs. T R	-3.514	No	ns	>0.9999	D-E
										Test details	Mean rank 1	Mean rank 2	Mean rank diff.	n1	n2	Z
										HD vs. P N	6.6	16.6	-10	5	5	1.504
										HD vs. P R	6.6	23.4	-16.8	5	5	2.527
										HD vs. T N	6.6	18.61	-12.01	5	9	2.049
										HD vs. T R	6.6	22.13	-15.53	5	12	2.775
										P N vs. P R	16.6	23.4	-6.8	5	5	1.023
										P N vs. T N	16.6	18.61	-2.011	5	9	0.343
										P N vs. T R	16.6	22.13	-5.525	5	12	0.9874
										P R vs. T N	23.4	18.61	4.789	5	9	0.8168
										P R vs. T R	23.4	22.13	1.275	5	12	0.2279
										T N vs. T R	18.61	22.13	-3.514	9	12	0.7581
PD1 expression in CD4 TCM
	HD	P N	P R	T N	T R		Table Analyzed	PD1-CD4 TCM		Number of families	1
	0	1.66867	6.46705	0	0.955103					Number of comparisons per family	10
	0	0	0.346116	1.77213			Kruskal-Wallis test			Alpha	0.05
	0	0.0732726	2.62567	0	0.320501		P value	0.0792
	0	80.8532	0	11.9256	3.40369		Exact or approximate P value?	Approximate		Dunn's multiple comparisons test	Mean rank diff.	Significant?	Summary	Adjusted P Value
	0	225.02	151.02	0	3.67237		P value summary	ns		HD vs. P N	-15.6	No	ns	0.1706	A-B
				0.51395	0.165201		Do the medians vary signif. (P < 0.05)?	No		HD vs. P R	-15.6	No	ns	0.1706	A-C
				3.85094	5.44224		Number of groups	5		HD vs. T N	-12.11	No	ns	0.3573	A-D
				9.00074	2.09872		Kruskal-Wallis statistic	8.36		HD vs. T R	-13.92	No	ns	0.1145	A-E
				1.34707	0					P N vs. P R	0	No	ns	>0.9999	B-C
					0.393893		Data summary			P N vs. T N	3.489	No	ns	>0.9999	B-D
					0		Number of treatments (columns)	5		P N vs. T R	1.683	No	ns	>0.9999	B-E
					68.713		Number of values (total)	36		P R vs. T N	3.489	No	ns	>0.9999	C-D
					14.1418					P R vs. T R	1.683	No	ns	>0.9999	C-E
										T N vs. T R	-1.806	No	ns	>0.9999	D-E
										Test details	Mean rank 1	Mean rank 2	Mean rank diff.	n1	n2	Z
										HD vs. P N	6.5	22.1	-15.6	5	5	2.385
										HD vs. P R	6.5	22.1	-15.6	5	5	2.385
										HD vs. T N	6.5	18.61	-12.11	5	9	2.1
										HD vs. T R	6.5	20.42	-13.92	5	12	2.529
										P N vs. P R	22.1	22.1	0	5	5	0
										P N vs. T N	22.1	18.61	3.489	5	9	0.6049
										P N vs. T R	22.1	20.42	1.683	5	12	0.3058
										P R vs. T N	22.1	18.61	3.489	5	9	0.6049
										P R vs. T R	22.1	20.42	1.683	5	12	0.3058
										T N vs. T R	18.61	20.42	-1.806	9	12	0.396
PD-L1 expression in CD4 TCM
	HD	P N	P R	T N	T R		Table Analyzed	PD-L1-CD4 TCM		Number of families	1
	0	1.25641	9.10742	0.641789	4.3502					Number of comparisons per family	10
	0	1.34949	0.893577	3.74146			Kruskal-Wallis test			Alpha	0.05
	0	3.40535	4.05148	1.29266	1.95482		P value	0.0839
	2.40425	1.67317	0	12.0497	1.87989		Exact or approximate P value?	Approximate		Dunn's multiple comparisons test	Mean rank diff.	Significant?	Summary	Adjusted P Value
	0	1.86883	0.712639	1.60836	5.17945		P value summary	ns		HD vs. P N	-9.6	No	ns	>0.9999	A-B
				1.90197	3.58393		Do the medians vary signif. (P < 0.05)?	No		HD vs. P R	-9.2	No	ns	>0.9999	A-C
				1.60675	16.1809		Number of groups	5		HD vs. T N	-13.6	No	ns	0.2049	A-D
				2.29045	1.46833		Kruskal-Wallis statistic	8.219		HD vs. T R	-15.27	No	ns	0.0641	A-E
				4.68429	1.90675					P N vs. P R	0.4	No	ns	>0.9999	B-C
					0.798465		Data summary			P N vs. T N	-4	No	ns	>0.9999	B-D
					2.8395		Number of treatments (columns)	5		P N vs. T R	-5.667	No	ns	>0.9999	B-E
					1.71099		Number of values (total)	36		P R vs. T N	-4.4	No	ns	>0.9999	C-D
					1.44135					P R vs. T R	-6.067	No	ns	>0.9999	C-E
										T N vs. T R	-1.667	No	ns	>0.9999	D-E
										Test details	Mean rank 1	Mean rank 2	Mean rank diff.	n1	n2	Z
										HD vs. P N	7.4	17	-9.6	5	5	1.443
										HD vs. P R	7.4	16.6	-9.2	5	5	1.382
										HD vs. T N	7.4	21	-13.6	5	9	2.317
										HD vs. T R	7.4	22.67	-15.27	5	12	2.726
										P N vs. P R	17	16.6	0.4	5	5	0.06011
										P N vs. T N	17	21	-4	5	9	0.6816
										P N vs. T R	17	22.67	-5.667	5	12	1.012
										P R vs. T N	16.6	21	-4.4	5	9	0.7497
										P R vs. T R	16.6	22.67	-6.067	5	12	1.083
										T N vs. T R	21	22.67	-1.667	9	12	0.3592

## Sheet: Fig. 6i-k-TEM
	HD	P N	P R	T N	T R		Table Analyzed	C1_TEM		Number of families	1
	1.3155	0.167496	1.6577	0.903818	4.62257					Number of comparisons per family	10
	0.634056	2.16108	7.75429	2.56892	25.0969		Kruskal-Wallis test			Alpha	0.05
	1.55206	1.74654	1.54158	3.06066	25.5971		P value	0.0346
	1.46526	1.67876	1.72483	11.4447	14.1341		Exact or approximate P value?	Approximate		Dunn's multiple comparisons test	Mean rank diff.	Significant?	Summary	Adjusted P Value
	1.18605	6.13389	21.8833	4.49127	17.0451		P value summary	*		HD vs. P N	-7	No	ns	>0.9999	A-B
				0.703869	11.3605		Do the medians vary signif. (P < 0.05)?	Yes		HD vs. P R	-13	No	ns	0.7142	A-C
				6.54556	7.76161		Number of groups	5		HD vs. T N	-14.16	No	ns	0.2602	A-D
				10.5419	3.60074		Kruskal-Wallis statistic	10.37		HD vs. T R	-17.6	Yes	*	0.028	A-E
				17.1013	5.8661					P N vs. P R	-6	No	ns	>0.9999	B-C
					5.82561		Data summary			P N vs. T N	-7.156	No	ns	>0.9999	B-D
					1.06103		Number of treatments (columns)	5		P N vs. T R	-10.6	No	ns	0.7181	B-E
					0.852249		Number of values (total)	39		P R vs. T N	-1.156	No	ns	>0.9999	C-D
					2.36419					P R vs. T R	-4.6	No	ns	>0.9999	C-E
					5.35627					T N vs. T R	-3.444	No	ns	>0.9999	D-E
					4.92448
										Test details	Mean rank 1	Mean rank 2	Mean rank diff.	n1	n2	Z
										HD vs. P N	7.4	14.4	-7	5	5	0.9707
										HD vs. P R	7.4	20.4	-13	5	5	1.803
										HD vs. T N	7.4	21.56	-14.16	5	9	2.226
										HD vs. T R	7.4	25	-17.6	5	15	2.989
										P N vs. P R	14.4	20.4	-6	5	5	0.8321
										P N vs. T N	14.4	21.56	-7.156	5	9	1.125
										P N vs. T R	14.4	25	-10.6	5	15	1.8
										P R vs. T N	20.4	21.56	-1.156	5	9	0.1817
										P R vs. T R	20.4	25	-4.6	5	15	0.7813
										T N vs. T R	21.56	25	-3.444	9	15	0.7165
	HD	P N	P R	T N	T R		Table Analyzed	PD1_TEM		Number of families	1
	0	1.63231	5.19122	0.43006	2.19739					Number of comparisons per family	10
	0	0	1.22065	0	1.28712		Kruskal-Wallis test			Alpha	0.05
	0	0	3.03536	0	3.94242		P value	0.0874
	0	81.9159	0	2.99974	0		Exact or approximate P value?	Approximate		Dunn's multiple comparisons test	Mean rank diff.	Significant?	Summary	Adjusted P Value
	0	238.322	143.352	0	0		P value summary	ns		HD vs. P N	-14.6	No	ns	0.3453	A-B
				0.955868	7.90365		Do the medians vary signif. (P < 0.05)?	No		HD vs. P R	-17.2	No	ns	0.1276	A-C
				11.281	1.9167		Number of groups	5		HD vs. T N	-8.556	No	ns	>0.9999	A-D
				0.950479	0		Kruskal-Wallis statistic	8.117		HD vs. T R	-12.87	No	ns	0.2252	A-E
				0	2.4631					P N vs. P R	-2.6	No	ns	>0.9999	B-C
					1.84614		Data summary			P N vs. T N	6.044	No	ns	>0.9999	B-D
					0		Number of treatments (columns)	5		P N vs. T R	1.733	No	ns	>0.9999	B-E
					0.543935		Number of values (total)	39		P R vs. T N	8.644	No	ns	>0.9999	C-D
					0					P R vs. T R	4.333	No	ns	>0.9999	C-E
					67.8775					T N vs. T R	-4.311	No	ns	>0.9999	D-E
					16.2546
										Test details	Mean rank 1	Mean rank 2	Mean rank diff.	n1	n2	Z
										HD vs. P N	9	23.6	-14.6	5	5	2.114
										HD vs. P R	9	26.2	-17.2	5	5	2.49
										HD vs. T N	9	17.56	-8.556	5	9	1.405
										HD vs. T R	9	21.87	-12.87	5	15	2.282
										P N vs. P R	23.6	26.2	-2.6	5	5	0.3764
										P N vs. T N	23.6	17.56	6.044	5	9	0.9923
										P N vs. T R	23.6	21.87	1.733	5	15	0.3074
										P R vs. T N	26.2	17.56	8.644	5	9	1.419
										P R vs. T R	26.2	21.87	4.333	5	15	0.7684
										T N vs. T R	17.56	21.87	-4.311	9	15	0.9363
	HD	P N	P R	T N	T R		Table Analyzed	PD-L1_TEM		Number of families	1
	0.957423	1.40481	8.20129	0.735109	9.07533					Number of comparisons per family	10
	0.99045	1.30641	1.43083	2.25069	4.34718		Kruskal-Wallis test			Alpha	0.05
	1.54266	2.03958	3.79292	1.07355	3.71664		P value	0.5931
	1.57706	2.24621	0	6.88648	1.75654		Exact or approximate P value?	Approximate		Dunn's multiple comparisons test	Mean rank diff.	Significant?	Summary	Adjusted P Value
	1.91582	2.35317	1.44206	1.29233	2.24593		P value summary	ns		HD vs. P N	-6.8	No	ns	>0.9999	A-B
				2.0782	0.778516		Do the medians vary signif. (P < 0.05)?	No		HD vs. P R	-6.6	No	ns	>0.9999	A-C
				1.70306	5.85256		Number of groups	5		HD vs. T N	-8.733	No	ns	>0.9999	A-D
				6.72584	2.63297		Kruskal-Wallis statistic	2.793		HD vs. T R	-9.533	No	ns	>0.9999	A-E
				5.03638	2.26998					P N vs. P R	0.2	No	ns	>0.9999	B-C
					1.72447		Data summary			P N vs. T N	-1.933	No	ns	>0.9999	B-D
					0.904401		Number of treatments (columns)	5		P N vs. T R	-2.733	No	ns	>0.9999	B-E
					0.817657		Number of values (total)	39		P R vs. T N	-2.133	No	ns	>0.9999	C-D
					1.57019					P R vs. T R	-2.933	No	ns	>0.9999	C-E
					2.1269					T N vs. T R	-0.8	No	ns	>0.9999	D-E
					2.11065
										Test details	Mean rank 1	Mean rank 2	Mean rank diff.	n1	n2	Z
										HD vs. P N	12.6	19.4	-6.8	5	5	0.943
										HD vs. P R	12.6	19.2	-6.6	5	5	0.9153
										HD vs. T N	12.6	21.33	-8.733	5	9	1.373
										HD vs. T R	12.6	22.13	-9.533	5	15	1.619
										P N vs. P R	19.4	19.2	0.2	5	5	0.02774
										P N vs. T N	19.4	21.33	-1.933	5	9	0.304
										P N vs. T R	19.4	22.13	-2.733	5	15	0.4642
										P R vs. T N	19.2	21.33	-2.133	5	9	0.3355
										P R vs. T R	19.2	22.13	-2.933	5	15	0.4982
										T N vs. T R	21.33	22.13	-0.8	9	15	0.1664

## Sheet: Fig. 6i-k-TTE
	HD	P N	P R	T N	T R		Table Analyzed	CEACAM1-CD4 TTE		Number of families	1
	1.17193	0.060955	0.628116	0.684927	42.7874					Number of comparisons per family	10
	0.662429	2.47555	8.29206	1.14862	22.8667		Kruskal-Wallis test			Alpha	0.05
	1.40761	1.32464	0.829655	2.66274	12.1136		P value	0.1953
	0.987148	2.02628	1.80386	9.32652	17.4859		Exact or approximate P value?	Approximate		Dunn's multiple comparisons test	Mean rank diff.	Significant?	Summary	Adjusted P Value
	1.0877	5.17175	21.7005	5.24716	7.88961		P value summary	ns		HD vs. P N	-5.8	No	ns	>0.9999	A-B
				0.0751594	3.75937		Do the medians vary signif. (P < 0.05)?	No		HD vs. P R	-9	No	ns	>0.9999	A-C
				2.4977	2.00636		Number of groups	5		HD vs. T N	-10.02	No	ns	>0.9999	A-D
				4.62139	2.06522		Kruskal-Wallis statistic	6.053		HD vs. T R	-13.51	No	ns	0.1959	A-E
				5.61906	3.94306					P N vs. P R	-3.2	No	ns	>0.9999	B-C
					0.657445		Data summary			P N vs. T N	-4.222	No	ns	>0.9999	B-D
					0.27443		Number of treatments (columns)	5		P N vs. T R	-7.714	No	ns	>0.9999	B-E
					1.64138		Number of values (total)	38		P R vs. T N	-1.022	No	ns	>0.9999	C-D
					5.35331					P R vs. T R	-4.514	No	ns	>0.9999	C-E
					2.3997					T N vs. T R	-3.492	No	ns	>0.9999	D-E
										Test details	Mean rank 1	Mean rank 2	Mean rank diff.	n1	n2	Z
										HD vs. P N	10.2	16	-5.8	5	5	0.8252
										HD vs. P R	10.2	19.2	-9	5	5	1.28
										HD vs. T N	10.2	20.22	-10.02	5	9	1.617
										HD vs. T R	10.2	23.71	-13.51	5	14	2.334
										P N vs. P R	16	19.2	-3.2	5	5	0.4553
										P N vs. T N	16	20.22	-4.222	5	9	0.6812
										P N vs. T R	16	23.71	-7.714	5	14	1.332
										P R vs. T N	19.2	20.22	-1.022	5	9	0.1649
										P R vs. T R	19.2	23.71	-4.514	5	14	0.7797
										T N vs. T R	20.22	23.71	-3.492	9	14	0.7355
	HD	P N	P R	T N	T R		Table Analyzed	PD1-CD4 TTE		Number of families	1
	0	1.45925	4.69577	0	0.988035					Number of comparisons per family	10
	0	0	2.0727	0	3.78985		Kruskal-Wallis test			Alpha	0.05
	0	0.0312139	3.0632	0	1.97424		P value	0.0402
	0	88.244	0	2.27364	0		Exact or approximate P value?	Approximate		Dunn's multiple comparisons test	Mean rank diff.	Significant?	Summary	Adjusted P Value
	0	236.42	147.373	0	4.71933		P value summary	*		HD vs. P N	-16	No	ns	0.1797	A-B
				0.386468	1.78468		Do the medians vary signif. (P < 0.05)?	Yes		HD vs. P R	-17.6	No	ns	0.0925	A-C
				5.56469	0		Number of groups	5		HD vs. T N	-7.222	No	ns	>0.9999	A-D
				0	3.70301		Kruskal-Wallis statistic	10.02		HD vs. T R	-13.21	No	ns	0.1768	A-E
				0.657792	1.0806					P N vs. P R	-1.6	No	ns	>0.9999	B-C
					0		Data summary			P N vs. T N	8.778	No	ns	>0.9999	B-D
					0.2371		Number of treatments (columns)	5		P N vs. T R	2.786	No	ns	>0.9999	B-E
					0		Number of values (total)	38		P R vs. T N	10.38	No	ns	0.8182	C-D
					65.4327					P R vs. T R	4.386	No	ns	>0.9999	C-E
					16.4329					T N vs. T R	-5.992	No	ns	>0.9999	D-E
										Test details	Mean rank 1	Mean rank 2	Mean rank diff.	n1	n2	Z
										HD vs. P N	8.5	24.5	-16	5	5	2.366
										HD vs. P R	8.5	26.1	-17.6	5	5	2.603
										HD vs. T N	8.5	15.72	-7.222	5	9	1.211
										HD vs. T R	8.5	21.71	-13.21	5	14	2.372
										P N vs. P R	24.5	26.1	-1.6	5	5	0.2366
										P N vs. T N	24.5	15.72	8.778	5	9	1.472
										P N vs. T R	24.5	21.71	2.786	5	14	0.5001
										P R vs. T N	26.1	15.72	10.38	5	9	1.74
										P R vs. T R	26.1	21.71	4.386	5	14	0.7874
										T N vs. T R	15.72	21.71	-5.992	9	14	1.312
	HD	P N	P R	T N	T R		Table Analyzed	PD-L1-CD4 TTE		Number of families	1
	0.808825	1.41608	6.85313	1.24393	4.23002					Number of comparisons per family	10
	0.983632	1.66398	1.26963	1.41878	3.09858		Kruskal-Wallis test			Alpha	0.05
	1.89466	2.01351	3.30518	0.852331	2.42941		P value	0.9426
	1.86447	2.46126	0	6.21144	2.56322		Exact or approximate P value?	Approximate		Dunn's multiple comparisons test	Mean rank diff.	Significant?	Summary	Adjusted P Value
	2.21903	1.69175	1.57145	1.48793	1.15372		P value summary	ns		HD vs. P N	-4.4	No	ns	>0.9999	A-B
				1.74489	1.92734		Do the medians vary signif. (P < 0.05)?	No		HD vs. P R	-3.8	No	ns	>0.9999	A-C
				1.47507	1.91279		Number of groups	5		HD vs. T N	-2.244	No	ns	>0.9999	A-D
				1.6931	1.29836		Kruskal-Wallis statistic	0.7686		HD vs. T R	-4.586	No	ns	>0.9999	A-E
				3.14054	2.01114					P N vs. P R	0.6	No	ns	>0.9999	B-C
					0.687342		Data summary			P N vs. T N	2.156	No	ns	>0.9999	B-D
					0.605222		Number of treatments (columns)	5		P N vs. T R	-0.1857	No	ns	>0.9999	B-E
					1.13293		Number of values (total)	38		P R vs. T N	1.556	No	ns	>0.9999	C-D
					3.03365					P R vs. T R	-0.7857	No	ns	>0.9999	C-E
					2.06928					T N vs. T R	-2.341	No	ns	>0.9999	D-E
										Test details	Mean rank 1	Mean rank 2	Mean rank diff.	n1	n2	Z
										HD vs. P N	16.2	20.6	-4.4	5	5	0.626
										HD vs. P R	16.2	20	-3.8	5	5	0.5407
										HD vs. T N	16.2	18.44	-2.244	5	9	0.3621
										HD vs. T R	16.2	20.79	-4.586	5	14	0.792
										P N vs. P R	20.6	20	0.6	5	5	0.08537
										P N vs. T N	20.6	18.44	2.156	5	9	0.3478
										P N vs. T R	20.6	20.79	-0.1857	5	14	0.03208
										P R vs. T N	20	18.44	1.556	5	9	0.251
										P R vs. T R	20	20.79	-0.7857	5	14	0.1357
										T N vs. T R	18.44	20.79	-2.341	9	14	0.4931

## Sheet: Fig. 6i-k-Th1
	HD	P N	P R	T N	T R		Table Analyzed	C1_Th1		Number of families	1
	1.98409	0	0.627649	2.20447	0					Number of comparisons per family	10
	0.840541	2.14899	6.97387	9.2545	13.5405		Kruskal-Wallis test			Alpha	0.05
	1.95116	1.26862	1.82533	5.52131	15.5633		P value	0.4387
	2.49359	1.6958	1.27068	13.9686	14.3184		Exact or approximate P value?	Approximate		Dunn's multiple comparisons test	Mean rank diff.	Significant?	Summary	Adjusted P Value
	1.14868	6.00667	20.471	7.72716	11.7718		P value summary	ns		HD vs. P N	-0.7	No	ns	>0.9999	A-B
				0.0183837	1.85166		Do the medians vary signif. (P < 0.05)?	No		HD vs. P R	-6.2	No	ns	>0.9999	A-C
				1.20042	1.45299		Number of groups	5		HD vs. T N	-9.089	No	ns	>0.9999	A-D
				3.78403	8.93801		Kruskal-Wallis statistic	3.765		HD vs. T R	-8.367	No	ns	>0.9999	A-E
				2.83257	0					P N vs. P R	-5.5	No	ns	>0.9999	B-C
					4.6633		Data summary			P N vs. T N	-8.389	No	ns	>0.9999	B-D
					0		Number of treatments (columns)	5		P N vs. T R	-7.667	No	ns	>0.9999	B-E
					2.97738		Number of values (total)	39		P R vs. T N	-2.889	No	ns	>0.9999	C-D
					2.49201					P R vs. T R	-2.167	No	ns	>0.9999	C-E
					5.57886					T N vs. T R	0.7222	No	ns	>0.9999	D-E
					4.73049
										Test details	Mean rank 1	Mean rank 2	Mean rank diff.	n1	n2	Z
										HD vs. P N	13.8	14.5	-0.7	5	5	0.09712
										HD vs. P R	13.8	20	-6.2	5	5	0.8602
										HD vs. T N	13.8	22.89	-9.089	5	9	1.43
										HD vs. T R	13.8	22.17	-8.367	5	15	1.422
										P N vs. P R	14.5	20	-5.5	5	5	0.7631
										P N vs. T N	14.5	22.89	-8.389	5	9	1.32
										P N vs. T R	14.5	22.17	-7.667	5	15	1.303
										P R vs. T N	20	22.89	-2.889	5	9	0.4545
										P R vs. T R	20	22.17	-2.167	5	15	0.3682
										T N vs. T R	22.89	22.17	0.7222	9	15	0.1503
	HD	P N	P R	T N	T R		Table Analyzed	PD1_Th1		Number of families	1
	0	1.20083	5.70976	0.224743	0					Number of comparisons per family	10
	0	0	1.44259	1.50804	0.0942388		Kruskal-Wallis test			Alpha	0.05
	0	0.319602	4.03844	0	3.89631		P value	0.0823
	0	84.0255	0	17.3401	1.35121		Exact or approximate P value?	Approximate		Dunn's multiple comparisons test	Mean rank diff.	Significant?	Summary	Adjusted P Value
	0	226.951	141.579	0	0		P value summary	ns		HD vs. P N	-16.4	No	ns	0.192	A-B
				0.436705	8.04799		Do the medians vary signif. (P < 0.05)?	No		HD vs. P R	-18	No	ns	0.1017	A-C
				4.02514	3.05231		Number of groups	5		HD vs. T N	-11.33	No	ns	0.6653	A-D
				0	0		Kruskal-Wallis statistic	8.268		HD vs. T R	-12.93	No	ns	0.2372	A-E
				3.11298	6.53343					P N vs. P R	-1.6	No	ns	>0.9999	B-C
					2.59456		Data summary			P N vs. T N	5.067	No	ns	>0.9999	B-D
					0		Number of treatments (columns)	5		P N vs. T R	3.467	No	ns	>0.9999	B-E
					0.8313		Number of values (total)	39		P R vs. T N	6.667	No	ns	>0.9999	C-D
					0					P R vs. T R	5.067	No	ns	>0.9999	C-E
					86.1839					T N vs. T R	-1.6	No	ns	>0.9999	D-E
					17.7081
										Test details	Mean rank 1	Mean rank 2	Mean rank diff.	n1	n2	Z
										HD vs. P N	8	24.4	-16.4	5	5	2.342
										HD vs. P R	8	26	-18	5	5	2.57
										HD vs. T N	8	19.33	-11.33	5	9	1.835
										HD vs. T R	8	20.93	-12.93	5	15	2.262
										P N vs. P R	24.4	26	-1.6	5	5	0.2284
										P N vs. T N	24.4	19.33	5.067	5	9	0.8203
										P N vs. T R	24.4	20.93	3.467	5	15	0.6062
										P R vs. T N	26	19.33	6.667	5	9	1.079
										P R vs. T R	26	20.93	5.067	5	15	0.886
										T N vs. T R	19.33	20.93	-1.6	9	15	0.3427
	HD	P N	P R	T N	T R		Table Analyzed	PD-L1_Th1		Number of families	1
	1.47551	1.42012	7.28369	0.985703	7.16225					Number of comparisons per family	10
	1.52541	2.00959	4.5804	5.10419	0.61042		Kruskal-Wallis test			Alpha	0.05
	1.9349	3.05568	4.44479	1.01868	2.72672		P value	0.7231
	2.54301	2.81407	0	1.75532	3.05547		Exact or approximate P value?	Approximate		Dunn's multiple comparisons test	Mean rank diff.	Significant?	Summary	Adjusted P Value
	2.24859	2.27777	1.55768	1.86829	2.13006		P value summary	ns		HD vs. P N	-4.4	No	ns	>0.9999	A-B
				1.9686	1.55643		Do the medians vary signif. (P < 0.05)?	No		HD vs. P R	-8.4	No	ns	>0.9999	A-C
				1.16535	7.64396		Number of groups	5		HD vs. T N	-3.111	No	ns	>0.9999	A-D
				4.52923	3.81667		Kruskal-Wallis statistic	2.069		HD vs. T R	-6.867	No	ns	>0.9999	A-E
				5.90025	4.42601					P N vs. P R	-4	No	ns	>0.9999	B-C
					2.461		Data summary			P N vs. T N	1.289	No	ns	>0.9999	B-D
					1.11821		Number of treatments (columns)	5		P N vs. T R	-2.467	No	ns	>0.9999	B-E
					0.935496		Number of values (total)	39		P R vs. T N	5.289	No	ns	>0.9999	C-D
					2.70932					P R vs. T R	1.533	No	ns	>0.9999	C-E
					3.29372					T N vs. T R	-3.756	No	ns	>0.9999	D-E
					3.2599
										Test details	Mean rank 1	Mean rank 2	Mean rank diff.	n1	n2	Z
										HD vs. P N	15	19.4	-4.4	5	5	0.6102
										HD vs. P R	15	23.4	-8.4	5	5	1.165
										HD vs. T N	15	18.11	-3.111	5	9	0.4892
										HD vs. T R	15	21.87	-6.867	5	15	1.166
										P N vs. P R	19.4	23.4	-4	5	5	0.5547
										P N vs. T N	19.4	18.11	1.289	5	9	0.2027
										P N vs. T R	19.4	21.87	-2.467	5	15	0.4189
										P R vs. T N	23.4	18.11	5.289	5	9	0.8316
										P R vs. T R	23.4	21.87	1.533	5	15	0.2604
										T N vs. T R	18.11	21.87	-3.756	9	15	0.7812

## Sheet: Fig. 6i-k-Th2
	HD	P N	P R	T N	T R		Table Analyzed	C1_Th2		Number of families	1
	1.19682	0	1.18879	1.11424	3.83263					Number of comparisons per family	10
	0.487054	2.04837	7.4706	1.27994	88.2106		Kruskal-Wallis test			Alpha	0.05
	1.18829	2.16214	1.33863	2.74028	8.5941		P value	0.0503
	1.00957	2.00771	1.81338	12.7585	11.0913		Exact or approximate P value?	Approximate		Dunn's multiple comparisons test	Mean rank diff.	Significant?	Summary	Adjusted P Value
	0.957695	6.2586	21.4994	4.78944	10.4415		P value summary	ns		HD vs. P N	-10	No	ns	>0.9999	A-B
				0.00443298	7.67032		Do the medians vary signif. (P < 0.05)?	No		HD vs. P R	-14.6	No	ns	0.429	A-C
				2.64682	4.81147		Number of groups	5		HD vs. T N	-14.2	No	ns	0.2556	A-D
				45.9176	1.4458		Kruskal-Wallis statistic	9.474		HD vs. T R	-17.6	Yes	*	0.028	A-E
				5.90923	4.54741					P N vs. P R	-4.6	No	ns	>0.9999	B-C
					4.84661		Data summary			P N vs. T N	-4.2	No	ns	>0.9999	B-D
					0.82219		Number of treatments (columns)	5		P N vs. T R	-7.6	No	ns	>0.9999	B-E
					1.08208		Number of values (total)	39		P R vs. T N	0.4	No	ns	>0.9999	C-D
					1.4455					P R vs. T R	-3	No	ns	>0.9999	C-E
					7.18278					T N vs. T R	-3.4	No	ns	>0.9999	D-E
					4.98164
										Test details	Mean rank 1	Mean rank 2	Mean rank diff.	n1	n2	Z
										HD vs. P N	6.8	16.8	-10	5	5	1.387
										HD vs. P R	6.8	21.4	-14.6	5	5	2.025
										HD vs. T N	6.8	21	-14.2	5	9	2.233
										HD vs. T R	6.8	24.4	-17.6	5	15	2.989
										P N vs. P R	16.8	21.4	-4.6	5	5	0.6379
										P N vs. T N	16.8	21	-4.2	5	9	0.6604
										P N vs. T R	16.8	24.4	-7.6	5	15	1.291
										P R vs. T N	21.4	21	0.4	5	9	0.0629
										P R vs. T R	21.4	24.4	-3	5	15	0.5095
										T N vs. T R	21	24.4	-3.4	9	15	0.7072
	HD	P N	P R	T N	T R		Table Analyzed	PD1_Th2		Number of families	1
	0	1.59145	4.80466	0	1.92264					Number of comparisons per family	10
	0	0	0	0	4.32321		Kruskal-Wallis test			Alpha	0.05
	0	0.0556062	3.01104	0	1.13654		P value	0.0827
	0	89.6877	0	1.91283	1.74329		Exact or approximate P value?	Approximate		Dunn's multiple comparisons test	Mean rank diff.	Significant?	Summary	Adjusted P Value
	0	245.552	142.17	0	0		P value summary	ns		HD vs. P N	-16.8	No	ns	0.1416	A-B
				0.0371612	3.52752		Do the medians vary signif. (P < 0.05)?	No		HD vs. P R	-14.5	No	ns	0.3423	A-C
				4.98364	1.80799		Number of groups	5		HD vs. T N	-7.444	No	ns	>0.9999	A-D
				0	0		Kruskal-Wallis statistic	8.255		HD vs. T R	-12.4	No	ns	0.2658	A-E
				0.756793	0.022231					P N vs. P R	2.3	No	ns	>0.9999	B-C
					0		Data summary			P N vs. T N	9.356	No	ns	>0.9999	B-D
					0		Number of treatments (columns)	5		P N vs. T R	4.4	No	ns	>0.9999	B-E
					0.534587		Number of values (total)	39		P R vs. T N	7.056	No	ns	>0.9999	C-D
					0					P R vs. T R	2.1	No	ns	>0.9999	C-E
					68.3001					T N vs. T R	-4.956	No	ns	>0.9999	D-E
					16.0143
										Test details	Mean rank 1	Mean rank 2	Mean rank diff.	n1	n2	Z
										HD vs. P N	9.5	26.3	-16.8	5	5	2.453
										HD vs. P R	9.5	24	-14.5	5	5	2.117
										HD vs. T N	9.5	16.94	-7.444	5	9	1.233
										HD vs. T R	9.5	21.9	-12.4	5	15	2.218
										P N vs. P R	26.3	24	2.3	5	5	0.3358
										P N vs. T N	26.3	16.94	9.356	5	9	1.549
										P N vs. T R	26.3	21.9	4.4	5	15	0.7869
										P R vs. T N	24	16.94	7.056	5	9	1.168
										P R vs. T R	24	21.9	2.1	5	15	0.3756
										T N vs. T R	16.94	21.9	-4.956	9	15	1.085
	HD	P N	P R	T N	T R		Table Analyzed	PD-L1_Th2		Number of families	1
	0.834587	1.53847	8.33432	0.645985	9.13569					Number of comparisons per family	10
	0.789919	0.92103	1.85231	1.68157	3.48039		Kruskal-Wallis test			Alpha	0.05
	1.18081	2.10086	3.64714	0.980847	3.10241		P value	0.6705
	1.61235	2.43027	0	4.33001	1.06406		Exact or approximate P value?	Approximate		Dunn's multiple comparisons test	Mean rank diff.	Significant?	Summary	Adjusted P Value
	1.56154	2.29916	1.55948	1.49218	0.753141		P value summary	ns		HD vs. P N	-8.4	No	ns	>0.9999	A-B
				1.45505	0.608426		Do the medians vary signif. (P < 0.05)?	No		HD vs. P R	-10	No	ns	>0.9999	A-C
				1.4978	2.43562		Number of groups	5		HD vs. T N	-7.622	No	ns	>0.9999	A-D
				4.98226	1.0647		Kruskal-Wallis statistic	2.356		HD vs. T R	-5.933	No	ns	>0.9999	A-E
				7.76705	1.60115					P N vs. P R	-1.6	No	ns	>0.9999	B-C
					1.75219		Data summary			P N vs. T N	0.7778	No	ns	>0.9999	B-D
					0.726754		Number of treatments (columns)	5		P N vs. T R	2.467	No	ns	>0.9999	B-E
					1.04486		Number of values (total)	39		P R vs. T N	2.378	No	ns	>0.9999	C-D
					1.20486					P R vs. T R	4.067	No	ns	>0.9999	C-E
					3.06782					T N vs. T R	1.689	No	ns	>0.9999	D-E
					1.78001
										Test details	Mean rank 1	Mean rank 2	Mean rank diff.	n1	n2	Z
										HD vs. P N	13.6	22	-8.4	5	5	1.165
										HD vs. P R	13.6	23.6	-10	5	5	1.387
										HD vs. T N	13.6	21.22	-7.622	5	9	1.199
										HD vs. T R	13.6	19.53	-5.933	5	15	1.008
										P N vs. P R	22	23.6	-1.6	5	5	0.2219
										P N vs. T N	22	21.22	0.7778	5	9	0.1223
										P N vs. T R	22	19.53	2.467	5	15	0.4189
										P R vs. T N	23.6	21.22	2.378	5	9	0.3739
										P R vs. T R	23.6	19.53	4.067	5	15	0.6907
										T N vs. T R	21.22	19.53	1.689	9	15	0.3513

[truncated: 2 more sheets: Fig. 6i-k-Th17, Fig. 6m-n Citrus]
