# Supplementary material for: High-dimensional mapping of human CEACAM1 expression on immune cells and association with melanoma drug resistance
Source: Commun Med (Lond). 2024 Jul 2;4:128. doi: 10.1038/s43856-024-00525-8 (PMC11219841; doi:10.1038/s43856-024-00525-8)
Supplement: Supplementary file 9 — Supplementary Data 7 [file 43856_2024_525_MOESM9_ESM.xlsx]

## Sheet: Fig. 7e-f Heatmaps
	Tumor-Naïve
		MetaclusterID	1	2	3	4	5	6	7	8	9	10			MetaclusterID	1	2	3	4	5	6	7	8	9	10
	CEACAM1	Tb159Di	1.40109	1.14039	1.36941	0.502474	1.1094	1.18895	0.839806	0.956233	0.669224	0.629852		CEACAM1	Tb159Di	1.36455	0.953035	1.08936	0.595182	1.38768	1.21116	0.983025	1.28605	0.809608	0.917641
	PD1	Gd155Di	5.83522	6.10319	5.97799	5.79762	6.1127	6.04922	5.78524	6.60503	5.53949	6.02722		PD1	Gd155Di	0.263055	1.63263	1.76376	1.13524	0.277517	0.781949	0.290216	1.84303	0	0.305278
	PD-L1	Nd148Di	0.546608	0.550719	0.5429	0.290045	0.622226	0.574426	0.296033	0.875928	0.141991	0.460381		PD-L1	Nd148Di	0.681636	0.758374	0.72087	0.365617	0.95094	0.677729	0.404484	0.873425	0.239317	0.545863
	TIM-3	Eu153Di	0.319767	0.169467	0.256809	0.050762	0.723312	0.269005	0.0626771	0.49967	0.0130589	0.262695		TIM-3	Eu153Di	0.532785	0.440377	0.673249	0.248249	0.690929	0.491442	0.228259	0.998405	0.244548	0.665973
	CTLA-4	Dy161Di	2.86783	3.45927	3.67615	2.89298	1.5199	2.84493	2.46517	3.39625	2.17712	2.49569		CTLA-4	Dy161Di	1.29148	3.11662	3.74957	2.65173	1.27795	1.89637	1.25418	2.58201	0.917379	0.917535
	OX40	Nd150Di	0.219895	0.700421	1.2677	0.342315	0.230702	0.398597	0.167517	0.497902	0.0244162	0.23881		OX40	Nd150Di	0.574055	1.27928	2.61251	1.14959	0.716774	0.760422	0.366772	0.886338	0.203088	0.577585
	LAG-3	Lu175Di	0	0	0	0	0	0	0	0	0	0		LAG-3	Lu175Di	0	0	0	0	0	0	0	0	0	0
	4-1BB	Yb173Di	0.0367223	0.0195673	0.452099	0	0	0.00747504	0	0.373635	0	0		4-1BB	Yb173Di	0.247616	0.149621	0.785754	0	0.107607	0	0	0.527938	0	0
	ICOS	Er168Di	0.90349	3.99023	5.04582	3.34906	1.17246	1.922	1.44809	3.84663	0.80681	1.67869		ICOS	Er168Di	0.961943	3.6191	5.57283	3.48881	0.973008	1.91019	1.24875	2.64424	0.61803	1.13954
	CD107a	Eu151Di	4.28918	3.76213	3.38123	3.29017	4.90471	4.02999	3.59176	3.80932	3.47705	3.98957		CD107a	Eu151Di	4.67824	3.92624	3.27835	3.43486	5.03217	4.59212	4.17822	4.96683	4.05874	4.92053
	GrzB	Yb171Di	0.0920588	0.316064	0.0915741	0.187737	0.172407	0.14207	0.0122014	0.563229	0	0.198553		GrzB	Yb171Di	0.022302	0.0847749	0	0	0.265336	0.0788367	0	0.588939	0	0.0723784
	Ki67	Yb172Di	0.255944	0.254651	0.161038	0.0341758	0.527246	0.160373	0	0.32161	0	0.0528459		Ki67	Yb172Di	0.46458	0.327722	0.162329	0.0602061	0.560188	0.240629	0.0745666	0.709195	0	0.166377
	FoxP3	Dy162Di	2.49809	2.99647	3.14081	2.27481	2.50025	2.56818	1.81618	3.01	1.30364	2.11477		FoxP3	Dy162Di	1.82885	2.58444	3.06847	2.01345	2.09451	1.87114	1.14243	2.61016	0.982216	1.36636
	TGF-b	Dy163Di	2.32626	2.75654	2.09251	2.00154	2.20125	2.35699	1.90976	3.54242	1.79263	1.85116		TGF-b	Dy163Di	2.05326	1.53967	1.25048	0.984264	2.30888	1.4511	1.09795	1.95533	1.12814	1.53132
	IL-10	Er166Di	0.798992	1.16011	1.20383	0.762389	0.872383	0.918874	0.611214	1.21348	0.547596	0.671189		IL-10	Er166Di	0.39404	0.815288	1.38917	0.393109	0.533293	0.58158	0.243312	1.01686	0.191772	0.222975
	HLA-ABC	Pr141Di	4.68589	4.80108	4.75894	4.05079	4.9246	4.50287	3.82745	4.58149	3.53203	4.13591		HLA-ABC	Pr141Di	4.71045	5.07123	5.30596	4.91387	5.01419	4.91017	4.3313	5.08952	3.92846	4.60794
	CD11a	Nd142Di	3.08248	4.15257	3.91608	3.83018	3.94708	3.78307	3.399	4.49911	2.29	3.64176		CD11a	Nd142Di	3.3375	3.96225	3.71019	3.70858	3.8587	3.88374	3.59553	4.19588	2.70299	3.69122
	CD25	Sm149Di	0.410899	0.51444	2.65084	0.278855	0.798337	0.658073	0.319861	0.721461	0.208806	0.325316		CD25	Sm149Di	0.298819	0.689476	2.96384	0.578621	0.424723	0.645971	0.27055	1.38232	0.131992	0.450501
	HLA-DR	Yb174Di	4.43009	3.80556	2.61535	1.20102	4.53485	3.16084	0.326389	2.97533	0.52222	0.554865		HLA-DR	Yb174Di	4.83012	3.52593	1.99612	1.25637	4.78096	2.78751	0.555103	2.98765	0.597097	0.996407
	CD127	Yb176Di	2.83672	0.863691	1.28247	0.622992	3.61274	3.57982	3.51167	2.24585	2.63487	3.57949		CD127	Yb176Di	2.75106	0.967516	1.54468	0.562747	3.4165	3.68155	3.38801	2.0063	2.54129	3.48975
	IL-5	Nd143Di	0.597473	0.512688	0.404803	0.266738	0.48821	0.459705	0.199887	0.653269	0.09514	0.387582		IL-5	Nd143Di	0.608096	0.644764	0.442032	0.420808	0.705168	0.429407	0.186665	0.606904	0.213265	0.419684
	IL-6	Gd156Di	0.439623	3.42263	2.56715	3.39398	0.488811	1.26964	0.854583	4.63962	0.0647679	1.09089		IL-6	Gd156Di	0.634074	0.888221	1.31828	0.522109	0.592773	0.774067	0.302194	0.994469	0.160025	0.272782
	IL-2	Gd158Di	1.60648	1.60855	1.44052	1.0846	0.745315	1.44302	1.12176	1.70062	0.986051	1.19462		IL-2	Gd158Di	0.608174	0.693388	0.581985	0.592542	0.584461	0.654415	0.54354	0.918383	0.26981	0.442671
	IL-17A	Dy164Di	0.870841	0.840856	0.491426	0.380859	0.608586	0.681158	0.453203	0.871818	0.344861	0.366713		IL-17A	Dy164Di	0.334291	0.353537	0.5004	0.158836	0.613408	0.396502	0.0541693	0.504361	0.0319899	0.0513942
