# Supplementary material for: High-dimensional mapping of human CEACAM1 expression on immune cells and association with melanoma drug resistance
Source: Commun Med (Lond). 2024 Jul 2;4:128. doi: 10.1038/s43856-024-00525-8 (PMC11219841; doi:10.1038/s43856-024-00525-8)
Supplement: Supplementary file 10 — Supplementary Data 8 [file 43856_2024_525_MOESM10_ESM.xlsx]

## Sheet: Fig. 8c-e_TN
CEACAM1 expression in Naïve CD8+ T cells							The Kruskal-Wallis test, followed by the Dunn’s multiple comparison test, was used to compare the median expression levels of the markers on single cells
	HD	PBMC-N	PBMC-R	Tumor-N	Tumor-R		Table Analyzed	C1 CD8 TN		Number of families	1
	2.5606	ND	0.445586	ND	1.22695					Number of comparisons per family	10
	ND	0.569178	2.74909	ND	79.2945		Kruskal-Wallis test			Alpha	0.05
	1.0879	1.42081	1.03531	1.28497	13.2697		P value	0.0479
	ND	1.05228	1.6524	ND	213.203		Exact or approximate P value?	Approximate		Dunn's multiple comparisons test	Mean rank diff.	Significant?	Summary	Adjusted P Value
	1.68087	5.54157	21.7574	0.694638	17.5293		P value summary	*		HD vs. P N	5.1	No	ns	>0.9999	A-B
				ND	8.60857		Do the medians vary signif. (P < 0.05)?	Yes		HD vs. P R	0.2	No	ns	>0.9999	A-C
				0.636524	ND		Number of groups	5		HD vs. T N	10.42	No	ns	>0.9999	A-D
				ND	12.5001		Kruskal-Wallis statistic	9.591		HD vs. T R	-3.154	No	ns	>0.9999	A-E
				ND	ND					P N vs. P R	-4.9	No	ns	>0.9999	B-C
					15.8851		Data summary			P N vs. T N	5.317	No	ns	>0.9999	B-D
					1.93697		Number of treatments (columns)	5		P N vs. T R	-8.254	No	ns	0.9347	B-E
					ND		Number of values (total)	32		P R vs. T N	10.22	No	ns	0.7117	C-D
					2.55842					P R vs. T R	-3.354	No	ns	>0.9999	C-E
					1.141					T N vs. T R	-13.57	Yes	*	0.0328	D-E
					ND
										Test details	Mean rank 1	Mean rank 2	Mean rank diff.	n1	n2	Z
										HD vs. P N	18	12.9	5.1	3	5	0.7468
										HD vs. P R	18	17.8	0.2	3	5	0.02929
										HD vs. T N	18	7.583	10.42	3	6	1.575
										HD vs. T R	18	21.15	-3.154	3	13	0.5266
										P N vs. P R	12.9	17.8	-4.9	5	5	0.8286
										P N vs. T N	12.9	7.583	5.317	5	6	0.939
										P N vs. T R	12.9	21.15	-8.254	5	13	1.677
										P R vs. T N	17.8	7.583	10.22	5	6	1.804
										P R vs. T R	17.8	21.15	-3.354	5	13	0.6816
										T N vs. T R	7.583	21.15	-13.57	6	13	2.941
PD1 expression in Naïve CD8+ T cells							The Kruskal-Wallis test, followed by the Dunn’s multiple comparison test, was used to compare the median expression levels of the markers on single cells
	HD	PBMC-N	PBMC-R	Tumor-N	Tumor-R		Table Analyzed	P1 CD8 TN		Number of families	1
	ND	1.24048	3.79852	ND	4.37799					Number of comparisons per family	10
	ND	ND	ND	ND	3.24421		Kruskal-Wallis test			Alpha	0.05
	ND	ND	3.08435	ND	8.26171		P value	0.2177
	ND	75.1132	ND	ND	4.27494		Exact or approximate P value?	Approximate		Dunn's multiple comparisons test	Mean rank diff.	Significant?	Summary	Adjusted P Value
	ND	214.461	151.754	ND	ND		P value summary	ns		HD vs. P N	-11.1	No	ns	0.9058	A-B
				0.318945	13.4214		Do the medians vary signif. (P < 0.05)?	No		HD vs. P R	-9.3	No	ns	>0.9999	A-C
				82.7508	ND		Number of groups	5		HD vs. T N	-5.167	No	ns	>0.9999	A-D
					6.44274		Kruskal-Wallis statistic	5.762		HD vs. T R	-11.92	No	ns	0.382	A-E
					ND					P N vs. P R	1.8	No	ns	>0.9999	B-C
					9.98775		Data summary			P N vs. T N	5.933	No	ns	>0.9999	B-D
					ND		Number of treatments (columns)	5		P N vs. T R	-0.8231	No	ns	>0.9999	B-E
					0.0219709		Number of values (total)	32		P R vs. T N	4.133	No	ns	>0.9999	C-D
					ND					P R vs. T R	-2.623	No	ns	>0.9999	C-E
					64.0121					T N vs. T R	-6.756	No	ns	>0.9999	D-E
					8.94077
										Test details	Mean rank 1	Mean rank 2	Mean rank diff.	n1	n2	Z
										HD vs. P N	7.5	18.6	-11.1	3	5	1.692
										HD vs. P R	7.5	16.8	-9.3	3	5	1.418
										HD vs. T N	7.5	12.67	-5.167	3	6	0.8136
										HD vs. T R	7.5	19.42	-11.92	3	13	2.073
										P N vs. P R	18.6	16.8	1.8	5	5	0.3169
										P N vs. T N	18.6	12.67	5.933	5	6	1.091
										P N vs. T R	18.6	19.42	-0.8231	5	13	0.1742
										P R vs. T N	16.8	12.67	4.133	5	6	0.76
										P R vs. T R	16.8	19.42	-2.623	5	13	0.555
										T N vs. T R	12.67	19.42	-6.756	6	13	1.524
PD-L1 expression in Naïve CD8 T cells
	HD	P N	P R	T N	T R		Table Analyzed	PDL1 CD8 TN		Number of families	1
	1.87406	0.492513	7.35487	0.185505	6.95992					Number of comparisons per family	10
	ND	0.458824	ND	2.05278	4.37757		Kruskal-Wallis test			Alpha	0.05
	0.494608	1.51685	2.57312	0.0130566	7.51653		P value	0.8598
	ND	0.782705	ND	ND	80.0141		Exact or approximate P value?	Approximate		Dunn's multiple comparisons test	Mean rank diff.	Significant?	Summary	Adjusted P Value
	1.4493	1.74298	0.4066	0.764567	0.679707		P value summary	ns		HD vs. P N	2.2	No	ns	>0.9999	A-B
				1.38153	ND		Do the medians vary signif. (P < 0.05)?	No		HD vs. P R	4	No	ns	>0.9999	A-C
				0.77712	ND		Number of groups	5		HD vs. T N	3.667	No	ns	>0.9999	A-D
					1.69463		Kruskal-Wallis statistic	1.309		HD vs. T R	-0.3846	No	ns	>0.9999	A-E
					ND					P N vs. P R	1.8	No	ns	>0.9999	B-C
					7.57105		Data summary			P N vs. T N	1.467	No	ns	>0.9999	B-D
					0		Number of treatments (columns)	5		P N vs. T R	-2.585	No	ns	>0.9999	B-E
					0.00115218		Number of values (total)	32		P R vs. T N	-0.3333	No	ns	>0.9999	C-D
					1.64725					P R vs. T R	-4.385	No	ns	>0.9999	C-E
					1.71596					T N vs. T R	-4.051	No	ns	>0.9999	D-E
					0
										Test details	Mean rank 1	Mean rank 2	Mean rank diff.	n1	n2	Z
										HD vs. P N	18	15.8	2.2	3	5	0.3217
										HD vs. P R	18	14	4	3	5	0.5849
										HD vs. T N	18	14.33	3.667	3	6	0.5538
										HD vs. T R	18	18.38	-0.3846	3	13	0.06413
										P N vs. P R	15.8	14	1.8	5	5	0.3039
										P N vs. T N	15.8	14.33	1.467	5	6	0.2587
										P N vs. T R	15.8	18.38	-2.585	5	13	0.5245
										P R vs. T N	14	14.33	-0.3333	5	6	0.05879
										P R vs. T R	14	18.38	-4.385	5	13	0.8898
										T N vs. T R	14.33	18.38	-4.051	6	13	0.8766

## Sheet: Fig. 8c-e_TCM
CEACAM1 expression on CD8+ TCM cells
	HD	P N	P R	T N	T R		Table Analyzed	C1 CD8 TCM		Number of families	1
	0	0	2.29442	0	2.25355					Number of comparisons per family	10
	0	1.81265		0	124.236		Kruskal-Wallis test			Alpha	0.05
	0	2.5178	2.36917	1.37291	15.4507		P value	0.001
	0	1.22701					Exact or approximate P value?	Approximate		Dunn's multiple comparisons test	Mean rank diff.	Significant?	Summary	Adjusted P Value
	0	3.86605		2.16457	36.9617		P value summary	***		HD vs. P N	-8.8	No	ns	>0.9999	A-B
				0.693883	17.2924		Do the medians vary signif. (P < 0.05)?	Yes		HD vs. P R	-11.5	No	ns	>0.9999	A-C
				2.62815			Number of groups	5		HD vs. T N	-5.833	No	ns	>0.9999	A-D
					60.6624		Kruskal-Wallis statistic	18.58		HD vs. T R	-18.38	Yes	**	0.001	A-E
					27.0485					P N vs. P R	-2.7	No	ns	>0.9999	B-C
					7.08004		Data summary			P N vs. T N	2.967	No	ns	>0.9999	B-D
					4.96119		Number of treatments (columns)	5		P N vs. T R	-9.585	No	ns	0.4257	B-E
					0		Number of values (total)	31		P R vs. T N	5.667	No	ns	>0.9999	C-D
					2.8508					P R vs. T R	-6.885	No	ns	>0.9999	C-E
					11.3826					T N vs. T R	-12.55	Yes	*	0.0463	D-E
					3.1985
										Test details	Mean rank 1	Mean rank 2	Mean rank diff.	n1	n2	Z
										HD vs. P N	5	13.8	-8.8	5	5	1.549
										HD vs. P R	5	16.5	-11.5	5	2	1.53
										HD vs. T N	5	10.83	-5.833	5	6	1.073
										HD vs. T R	5	23.38	-18.38	5	13	3.89
										P N vs. P R	13.8	16.5	-2.7	5	2	0.3593
										P N vs. T N	13.8	10.83	2.967	5	6	0.5455
										P N vs. T R	13.8	23.38	-9.585	5	13	2.028
										P R vs. T N	16.5	10.83	5.667	2	6	0.7727
										P R vs. T R	16.5	23.38	-6.885	2	13	1.009
										T N vs. T R	10.83	23.38	-12.55	6	13	2.831
PD1 expression on CD8+ TCM cells
	HD	P N	P R	T N	T R		Table Analyzed	P1 CD8 TCM		Number of families	1
	0	2.0216	2.16737	0	0.871308					Number of comparisons per family	10
	0	0		0	15.3056		Kruskal-Wallis test			Alpha	0.05
	0	0	2.66563	0	6.03776		P value	0.0705
	0	95.9435					Exact or approximate P value?	Approximate		Dunn's multiple comparisons test	Mean rank diff.	Significant?	Summary	Adjusted P Value
	0	207.618		0	0		P value summary	ns		HD vs. P N	-11.4	No	ns	0.353	A-B
				0.283501	4.81571		Do the medians vary signif. (P < 0.05)?	No		HD vs. P R	-14.5	No	ns	0.4299	A-C
				4.09623			Number of groups	5		HD vs. T N	-4.167	No	ns	>0.9999	A-D
					0		Kruskal-Wallis statistic	8.649		HD vs. T R	-10.54	No	ns	0.1936	A-E
					0					P N vs. P R	-3.1	No	ns	>0.9999	B-C
					1.54232		Data summary			P N vs. T N	7.233	No	ns	>0.9999	B-D
					0		Number of treatments (columns)	5		P N vs. T R	0.8615	No	ns	>0.9999	B-E
					0.188944		Number of values (total)	31		P R vs. T N	10.33	No	ns	>0.9999	C-D
					0.407506					P R vs. T R	3.962	No	ns	>0.9999	C-E
					116.534					T N vs. T R	-6.372	No	ns	>0.9999	D-E
					21.8837
										Test details	Mean rank 1	Mean rank 2	Mean rank diff.	n1	n2	Z
										HD vs. P N	8	19.4	-11.4	5	5	2.105
										HD vs. P R	8	22.5	-14.5	5	2	2.024
										HD vs. T N	8	12.17	-4.167	5	6	0.8035
										HD vs. T R	8	18.54	-10.54	5	13	2.339
										P N vs. P R	19.4	22.5	-3.1	5	2	0.4327
										P N vs. T N	19.4	12.17	7.233	5	6	1.395
										P N vs. T R	19.4	18.54	0.8615	5	13	0.1912
										P R vs. T N	22.5	12.17	10.33	2	6	1.478
										P R vs. T R	22.5	18.54	3.962	2	13	0.6091
										T N vs. T R	12.17	18.54	-6.372	6	13	1.508
PD-L1 expression on CD8+ TCM cells
	HD	P N	P R	T N	T R		Table Analyzed	PDL1 CD8 TCM		Number of families	1
	0	0.338091	7.12989	0.792617	9.95158					Number of comparisons per family	10
	0	0.744336		0.0937566	7.71927		Kruskal-Wallis test			Alpha	0.05
	0	2.75833	4.11504	0.0430803	18.1566		P value	0.0016
	0	2.00634					Exact or approximate P value?	Approximate		Dunn's multiple comparisons test	Mean rank diff.	Significant?	Summary	Adjusted P Value
	0	1.41881		1.47497	2.05311		P value summary	**		HD vs. P N	-11.7	No	ns	0.4116	A-B
				2.00507	0		Do the medians vary signif. (P < 0.05)?	Yes		HD vs. P R	-22	Yes	*	0.037	A-C
				0.887427			Number of groups	5		HD vs. T N	-8.667	No	ns	>0.9999	A-D
					10.2437		Kruskal-Wallis statistic	17.49		HD vs. T R	-17.92	Yes	**	0.0017	A-E
					5.99843					P N vs. P R	-10.3	No	ns	>0.9999	B-C
					3.21996		Data summary			P N vs. T N	3.033	No	ns	>0.9999	B-D
					2.1543		Number of treatments (columns)	5		P N vs. T R	-6.223	No	ns	>0.9999	B-E
					0.288089		Number of values (total)	31		P R vs. T N	13.33	No	ns	0.7148	C-D
					2.70411					P R vs. T R	4.077	No	ns	>0.9999	C-E
					5.58787					T N vs. T R	-9.256	No	ns	0.3845	D-E
					1.02179
										Test details	Mean rank 1	Mean rank 2	Mean rank diff.	n1	n2	Z
										HD vs. P N	3.5	15.2	-11.7	5	5	2.042
										HD vs. P R	3.5	25.5	-22	5	2	2.902
										HD vs. T N	3.5	12.17	-8.667	5	6	1.58
										HD vs. T R	3.5	21.42	-17.92	5	13	3.759
										P N vs. P R	15.2	25.5	-10.3	5	2	1.359
										P N vs. T N	15.2	12.17	3.033	5	6	0.5529
										P N vs. T R	15.2	21.42	-6.223	5	13	1.305
										P R vs. T N	25.5	12.17	13.33	2	6	1.802
										P R vs. T R	25.5	21.42	4.077	2	13	0.5924
										T N vs. T R	12.17	21.42	-9.256	6	13	2.07

## Sheet: Fig. 8c-e_TEM
	HD	P N	P R	T N	T R		Table Analyzed	C1 CD8 TEM		Number of families	1
	0.10972	0	0.365789	0.00972506	0.80785					Number of comparisons per family	10
	0	1.01341	6.75884	0.573594	22.4967		Kruskal-Wallis test			Alpha	0.05
	1.14308	0.21268	0.380505	1.95269	16.923		P value	0.1908
	0.278332	1.05863	1.5721	12.7946	8.61078		Exact or approximate P value?	Approximate		Dunn's multiple comparisons test	Mean rank diff.	Significant?	Summary	Adjusted P Value
	0.666145	5.27991	19.1651	1.38345	9.90844		P value summary	ns		HD vs. P N	-4.6	No	ns	>0.9999	A-B
				0	9.33141		Do the medians vary signif. (P < 0.05)?	No		HD vs. P R	-11.3	No	ns	>0.9999	A-C
				3.70079	4.00215		Number of groups	5		HD vs. T N	-9.638	No	ns	>0.9999	A-D
					4.08409		Kruskal-Wallis statistic	6.114		HD vs. T R	-12.87	No	ns	0.2488	A-E
				65.359	1.00981					P N vs. P R	-6.7	No	ns	>0.9999	B-C
					2.41342		Data summary			P N vs. T N	-5.038	No	ns	>0.9999	B-D
					0.429214		Number of treatments (columns)	5		P N vs. T R	-8.267	No	ns	>0.9999	B-E
					0		Number of values (total)	38		P R vs. T N	1.663	No	ns	>0.9999	C-D
					2.32227					P R vs. T R	-1.567	No	ns	>0.9999	C-E
					4.2172					T N vs. T R	-3.229	No	ns	>0.9999	D-E
					0.0474774
										Test details	Mean rank 1	Mean rank 2	Mean rank diff.	n1	n2	Z
										HD vs. P N	10.3	14.9	-4.6	5	5	0.6548
										HD vs. P R	10.3	21.6	-11.3	5	5	1.609
										HD vs. T N	10.3	19.94	-9.638	5	8	1.522
										HD vs. T R	10.3	23.17	-12.87	5	15	2.243
										P N vs. P R	14.9	21.6	-6.7	5	5	0.9538
										P N vs. T N	14.9	19.94	-5.038	5	8	0.7956
										P N vs. T R	14.9	23.17	-8.267	5	15	1.441
										P R vs. T N	21.6	19.94	1.663	5	8	0.2626
										P R vs. T R	21.6	23.17	-1.567	5	15	0.2731
										T N vs. T R	19.94	23.17	-3.229	8	15	0.6641
	HD	P N	P R	T N	T R		Table Analyzed	P1 CD8 TEM		Number of families	1
	0	1.57564	4.97391	1.07307	3.34268					Number of comparisons per family	10
	0	0	0	0.685252	1.97645		Kruskal-Wallis test			Alpha	0.05
	0	0	2.69631	0	4.14022		P value	0.1436
	0	80.5519	0	6.32703	1.09379		Exact or approximate P value?	Approximate		Dunn's multiple comparisons test	Mean rank diff.	Significant?	Summary	Adjusted P Value
	0	238.211	136.185	2.59093	0		P value summary	ns		HD vs. P N	-13.8	No	ns	0.4271	A-B
				2.25079	14.6553		Do the medians vary signif. (P < 0.05)?	No		HD vs. P R	-12.8	No	ns	0.6016	A-C
				11.9788	7.93137		Number of groups	5		HD vs. T N	-11.63	No	ns	0.5824	A-D
					0		Kruskal-Wallis statistic	6.858		HD vs. T R	-14.07	No	ns	0.1141	A-E
				0	6.31708					P N vs. P R	1	No	ns	>0.9999	B-C
					9.42875		Data summary			P N vs. T N	2.175	No	ns	>0.9999	B-D
					0		Number of treatments (columns)	5		P N vs. T R	-0.2667	No	ns	>0.9999	B-E
					0.52603		Number of values (total)	38		P R vs. T N	1.175	No	ns	>0.9999	C-D
					0					P R vs. T R	-1.267	No	ns	>0.9999	C-E
					84.6684					T N vs. T R	-2.442	No	ns	>0.9999	D-E
					18.2876
										Test details	Mean rank 1	Mean rank 2	Mean rank diff.	n1	n2	Z
										HD vs. P N	8	21.8	-13.8	5	5	2.027
										HD vs. P R	8	20.8	-12.8	5	5	1.88
										HD vs. T N	8	19.63	-11.63	5	8	1.894
										HD vs. T R	8	22.07	-14.07	5	15	2.53
										P N vs. P R	21.8	20.8	1	5	5	0.1468
										P N vs. T N	21.8	19.63	2.175	5	8	0.3543
										P N vs. T R	21.8	22.07	-0.2667	5	15	0.04796
										P R vs. T N	20.8	19.63	1.175	5	8	0.1914
										P R vs. T R	20.8	22.07	-1.267	5	15	0.2278
										T N vs. T R	19.63	22.07	-2.442	8	15	0.518
	HD	P N	P R	T N	T R		Table Analyzed	PDL1 CD8 TEM		Number of families	1
	0.224287	1.15668	7.73552	0.618952	8.15614					Number of comparisons per family	10
	0.35278	0.54133	4.22256	0.550071	1.77211		Kruskal-Wallis test			Alpha	0.05
	0.64305	1.90644	3.23281	0.790486	2.36057		P value	0.1957
	0.655468	1.33708	0	5.25105	1.65848		Exact or approximate P value?	Approximate		Dunn's multiple comparisons test	Mean rank diff.	Significant?	Summary	Adjusted P Value
	0.30644	1.84862	0.761393	0.999385	1.31866		P value summary	ns		HD vs. P N	-12.6	No	ns	0.7301	A-B
				2.16444	1.4103		Do the medians vary signif. (P < 0.05)?	No		HD vs. P R	-15.1	No	ns	0.3167	A-C
				1.62164	4.32008		Number of groups	5		HD vs. T N	-9.888	No	ns	>0.9999	A-D
					1.60867		Kruskal-Wallis statistic	6.047		HD vs. T R	-12.6	No	ns	0.2811	A-E
				0	0.446687					P N vs. P R	-2.5	No	ns	>0.9999	B-C
					0.434015		Data summary			P N vs. T N	2.713	No	ns	>0.9999	B-D
					0.195441		Number of treatments (columns)	5		P N vs. T R	0	No	ns	>0.9999	B-E
					1.58492		Number of values (total)	38		P R vs. T N	5.213	No	ns	>0.9999	C-D
					0.861773					P R vs. T R	2.5	No	ns	>0.9999	C-E
					3.33435					T N vs. T R	-2.713	No	ns	>0.9999	D-E
					0.264931
										Test details	Mean rank 1	Mean rank 2	Mean rank diff.	n1	n2	Z
										HD vs. P N	8.8	21.4	-12.6	5	5	1.793
										HD vs. P R	8.8	23.9	-15.1	5	5	2.149
										HD vs. T N	8.8	18.69	-9.888	5	8	1.561
										HD vs. T R	8.8	21.4	-12.6	5	15	2.196
										P N vs. P R	21.4	23.9	-2.5	5	5	0.3557
										P N vs. T N	21.4	18.69	2.713	5	8	0.4282
										P N vs. T R	21.4	21.4	0	5	15	0
										P R vs. T N	23.9	18.69	5.213	5	8	0.8228
										P R vs. T R	23.9	21.4	2.5	5	15	0.4357
										T N vs. T R	18.69	21.4	-2.713	8	15	0.5576

## Sheet: Fig. 8c-e_TTE
CEACAM1
	HD	P N	P R	T N	T R		Table Analyzed	C1 CD8 TTE		Number of families	1
	1.37277	1.00853	2.02184	2.93415	2.50093					Number of comparisons per family	10
	1.27597	50.4362	1.9583	4.18369	48.1778		Kruskal-Wallis test			Alpha	0.05
	2.42313	15.0069	2.6726	2.36357	40.6133		P value	0.019
	1.91269	5.94669	2.26978	17.9223	26.2934		Exact or approximate P value?	Approximate		Dunn's multiple comparisons test	Mean rank diff.	Significant?	Summary	Adjusted P Value
	1.8821	9.29533	21.1393	22.2419	24.9362		P value summary	*		HD vs. P N	-17.8	No	ns	0.1357	A-B
				2.43035	9.87462		Do the medians vary signif. (P < 0.05)?	Yes		HD vs. P R	-8.6	No	ns	>0.9999	A-C
				5.03331	6.42437		Number of groups	5		HD vs. T N	-14.89	No	ns	0.1922	A-D
				0	17.5667		Kruskal-Wallis statistic	11.78		HD vs. T R	-18.67	Yes	*	0.0152	A-E
				230.778	2.56962					P N vs. P R	9.2	No	ns	>0.9999	B-C
					8.22179		Data summary			P N vs. T N	2.911	No	ns	>0.9999	B-D
					2.13305		Number of treatments (columns)	5		P N vs. T R	-0.8667	No	ns	>0.9999	B-E
					2.73653		Number of values (total)	39		P R vs. T N	-6.289	No	ns	>0.9999	C-D
					4.62234					P R vs. T R	-10.07	No	ns	0.8731	C-E
					9.22476					T N vs. T R	-3.778	No	ns	>0.9999	D-E
					3.17152
										Test details	Mean rank 1	Mean rank 2	Mean rank diff.	n1	n2	Z
										HD vs. P N	6	23.8	-17.8	5	5	2.468
										HD vs. P R	6	14.6	-8.6	5	5	1.193
										HD vs. T N	6	20.89	-14.89	5	9	2.341
										HD vs. T R	6	24.67	-18.67	5	15	3.17
										P N vs. P R	23.8	14.6	9.2	5	5	1.276
										P N vs. T N	23.8	20.89	2.911	5	9	0.4578
										P N vs. T R	23.8	24.67	-0.8667	5	15	0.1472
										P R vs. T N	14.6	20.89	-6.289	5	9	0.9889
										P R vs. T R	14.6	24.67	-10.07	5	15	1.71
										T N vs. T R	20.89	24.67	-3.778	9	15	0.7858
	HD	P N	P R	T N	T R		Table Analyzed	P1 CD8 TTE		Number of families	1
	0	0.833932	4.07418	0	1.30919					Number of comparisons per family	10
	0	0	5.33531	0	0.0488126		Kruskal-Wallis test			Alpha	0.05
	0	0	2.18317	0	2.03392		P value	0.0903
	0	77.2851	0	3.96265	0		Exact or approximate P value?	Approximate		Dunn's multiple comparisons test	Mean rank diff.	Significant?	Summary	Adjusted P Value
	0	223.158	127.809	0.0114725	0		P value summary	ns		HD vs. P N	-13.9	No	ns	0.3982	A-B
				0.537861	12.3632		Do the medians vary signif. (P < 0.05)?	No		HD vs. P R	-17.2	No	ns	0.1097	A-C
				6.70369	3.5195		Number of groups	5		HD vs. T N	-8.938	No	ns	>0.9999	A-D
					0		Kruskal-Wallis statistic	8.034		HD vs. T R	-12.73	No	ns	0.2109	A-E
				0.00940405	5.27248					P N vs. P R	-3.3	No	ns	>0.9999	B-C
					8.39274		Data summary			P N vs. T N	4.963	No	ns	>0.9999	B-D
					0		Number of treatments (columns)	5		P N vs. T R	1.167	No	ns	>0.9999	B-E
					0.233386		Number of values (total)	38		P R vs. T N	8.263	No	ns	>0.9999	C-D
					0					P R vs. T R	4.467	No	ns	>0.9999	C-E
					77.7986					T N vs. T R	-3.796	No	ns	>0.9999	D-E
					17.7421
										Test details	Mean rank 1	Mean rank 2	Mean rank diff.	n1	n2	Z
										HD vs. P N	8.5	22.4	-13.9	5	5	2.056
										HD vs. P R	8.5	25.7	-17.2	5	5	2.544
										HD vs. T N	8.5	17.44	-8.938	5	8	1.466
										HD vs. T R	8.5	21.23	-12.73	5	15	2.306
										P N vs. P R	22.4	25.7	-3.3	5	5	0.488
										P N vs. T N	22.4	17.44	4.963	5	8	0.8142
										P N vs. T R	22.4	21.23	1.167	5	15	0.2113
										P R vs. T N	25.7	17.44	8.263	5	8	1.356
										P R vs. T R	25.7	21.23	4.467	5	15	0.809
										T N vs. T R	17.44	21.23	-3.796	8	15	0.8109
	HD	P N	P R	T N	T R		Table Analyzed	PDL1 CD8 TTE		Number of families	1
	0.120789	0.723939	6.41339	0.961551	8.24243					Number of comparisons per family	10
	0.562408	0.381909	2.26363	1.50359	4.48172		Kruskal-Wallis test			Alpha	0.05
	0.861728	1.89746	2.06142	0.0774055	2.89168		P value	0.2659
	0.410596	0.91478	0	2.84244	0.688956		Exact or approximate P value?	Approximate		Dunn's multiple comparisons test	Mean rank diff.	Significant?	Summary	Adjusted P Value
	0.215006	1.25345	0.491153	1.44132	1.9493		P value summary	ns		HD vs. P N	-8.6	No	ns	>0.9999	A-B
				1.67195	1.46617		Do the medians vary signif. (P < 0.05)?	No		HD vs. P R	-12.4	No	ns	0.7763	A-C
				0.85859	1.43689		Number of groups	5		HD vs. T N	-13.4	No	ns	0.3438	A-D
					0.684054		Kruskal-Wallis statistic	5.215		HD vs. T R	-10.93	No	ns	0.567	A-E
				5.58422	0					P N vs. P R	-3.8	No	ns	>0.9999	B-C
					0.37081		Data summary			P N vs. T N	-4.8	No	ns	>0.9999	B-D
					0		Number of treatments (columns)	5		P N vs. T R	-2.333	No	ns	>0.9999	B-E
					1.14525		Number of values (total)	38		P R vs. T N	-1	No	ns	>0.9999	C-D
					0.962553					P R vs. T R	1.467	No	ns	>0.9999	C-E
					2.98733					T N vs. T R	2.467	No	ns	>0.9999	D-E
					0.640543
										Test details	Mean rank 1	Mean rank 2	Mean rank diff.	n1	n2	Z
										HD vs. P N	9.6	18.2	-8.6	5	5	1.224
										HD vs. P R	9.6	22	-12.4	5	5	1.765
										HD vs. T N	9.6	23	-13.4	5	8	2.116
										HD vs. T R	9.6	20.53	-10.93	5	15	1.906
										P N vs. P R	18.2	22	-3.8	5	5	0.5408
										P N vs. T N	18.2	23	-4.8	5	8	0.7578
										P N vs. T R	18.2	20.53	-2.333	5	15	0.4067
										P R vs. T N	22	23	-1	5	8	0.1579
										P R vs. T R	22	20.53	1.467	5	15	0.2556
										T N vs. T R	23	20.53	2.467	8	15	0.5071

## Sheet: Fig. 8h_Heatmap
		1	2	3	4	5	6	7	8	9	10
	CEACAM1	0.654411	1.3841	0.8658	1.85088	0.0888476	0.286743	0.0763096	0	0.651239	0.256885
	PD1	0	0	0.0613505	0	0	0.174336	0.235541	0.0415233	0.492939	1.53792
	PD-L1	0.0344656	0.193219	0.288097	1.22774	0.72165	0.292847	1.16218	0.100554	0.49089	0.154446
	CD45RO	0.0553824	0.260537	2.19342	1.72305	1.09585	2.58159	2.29752	0.685444	3.26165	3.93926
	CD45RA	2.64247	3.45738	0.504923	1.99364	1.3311	0.433147	0.308038	0	0.575898	0.312434
	CCR7	0	2.12629	0.956278	0.159638	0	0	0	4.01126	0.304236	0
	CXCR3	1.71744	2.16871	2.37998	2.27492	0.800337	0.642373	0	0	1.23517	0.0830035
	CD27	2.40735	3.26101	2.95372	2.99281	0.0878466	1.38249	1.58913	2.07179	3.04629	2.93176
	CD28	1.40248	2.29013	2.45799	3.16531	0.17254	1.08251	2.69528	2.52106	2.29486	1.85699
	CD38	0.792724	0.754915	0.711621	1.07842	0	1.40806	0.287442	0.328816	3.81906	4.39719
	CD127	1.53516	3.02733	2.73651	3.67401	2.02898	1.44298	3.70375	3.76203	1.47013	0.510975
	CD57	4.11341	0.0171714	0.176307	5.09341	5.97147	4.66847	0.198744	0	4.71713	0
	CXCR5	0	0	0.17581	0	0	0	0	0	0.0426811	0

## Sheet: Fig. 8l-n_Citrus
	C58736
	HD PBMC	N PBMC	R PBMC	N Tumor	R Tumor		Table Analyzed	58736		Number of families	1							Table Analyzed	58736
	0	0	0	0	0.666118					Number of comparisons per family	10
	0	0	0	0.79232	2.45123		Kruskal-Wallis test			Alpha	0.05							Column E	R Tumor
	0	0	0	1.52623	1.56273		P value	0.0003										vs.	vs.
	0	0	0	0	2.48488		Exact or approximate P value?	Approximate		Dunn's multiple comparisons test	Mean rank diff.	Significant?	Summary	Adjusted P Value				Column D	N Tumor
	0	0	0	0	2.56409		P value summary	***		HD PBMC vs. N PBMC	0	No	ns	>0.9999	A-B
			0	0.293393	1.38564		Do the medians vary signif. (P < 0.05)?	Yes		HD PBMC vs. R PBMC	0	No	ns	>0.9999	A-C			Paired t test
			0	0.338217	0.760567		Number of groups	5		HD PBMC vs. N Tumor	-13.44	No	ns	0.3238	A-D			P value	0.0224
			0	1.64696	1.26443		Kruskal-Wallis statistic	21.39		HD PBMC vs. R Tumor	-16.87	Yes	*	0.0374	A-E			P value summary	*
			0	0.00601539	0.350643					N PBMC vs. R PBMC	0	No	ns	>0.9999	B-C			Significantly different (P < 0.05)?	Yes
			0		0.372156		Data summary			N PBMC vs. N Tumor	-13.44	No	ns	0.3238	B-D			One- or two-tailed P value?	Two-tailed
					0		Number of treatments (columns)	5		N PBMC vs. R Tumor	-16.87	Yes	*	0.0374	B-E			t, df	t=2.823, df=8
					0		Number of values (total)	44		R PBMC vs. N Tumor	-13.44	No	ns	0.0939	C-D			Number of pairs	9
					0					R PBMC vs. R Tumor	-16.87	Yes	**	0.0024	C-E
					0.133688					N Tumor vs. R Tumor	-3.422	No	ns	>0.9999	D-E			How big is the difference?
					0													Mean of differences (E - D)	0.9875
										Test details	Mean rank 1	Mean rank 2	Mean rank diff.	n1	n2	Z		SD of differences	1.049
										HD PBMC vs. N PBMC	14	14	0	5	5	0		SEM of differences	0.3497
										HD PBMC vs. R PBMC	14	14	0	5	10	0		95% confidence interval	0.1810 to 1.794
										HD PBMC vs. N Tumor	14	27.44	-13.44	5	9	2.14		R squared (partial eta squared)	0.4991
										HD PBMC vs. R Tumor	14	30.87	-16.87	5	15	2.899
										N PBMC vs. R PBMC	14	14	0	5	10	0		How effective was the pairing?
										N PBMC vs. N Tumor	14	27.44	-13.44	5	9	2.14		Correlation coefficient (r)	0.03948
										N PBMC vs. R Tumor	14	30.87	-16.87	5	15	2.899		P value (one tailed)	0.4598
										R PBMC vs. N Tumor	14	27.44	-13.44	10	9	2.597		P value summary	ns
										R PBMC vs. R Tumor	14	30.87	-16.87	10	15	3.667		Was the pairing significantly effective?	No
										N Tumor vs. R Tumor	27.44	30.87	-3.422	9	15	0.7205
	C58786
	HD PBMC	N PBMC	R PBMC	N Tumor	R Tumor		Table Analyzed	58786		Number of families	1							Table Analyzed	58786
	0	0	0	0	0.183287					Number of comparisons per family	10
	0	0.521074	0	1.29112	2.23429		Kruskal-Wallis test			Alpha	0.05							Column E	R Tumor
	0	0	0	1.81081	1.18184		P value	0.0179										vs.	vs.
	0	0	0.521074	0	1.34675		Exact or approximate P value?	Approximate		Dunn's multiple comparisons test	Mean rank diff.	Significant?	Summary	Adjusted P Value				Column D	N Tumor
	0	0.926424	0.0643287	0	1.71017		P value summary	*		HD PBMC vs. N PBMC	-8.2	No	ns	>0.9999	A-B
			0	0.397188	1.36933		Do the medians vary signif. (P < 0.05)?	Yes		HD PBMC vs. R PBMC	-5.5	No	ns	>0.9999	A-C			Paired t test
			0	0.835325	1.33219		Number of groups	5		HD PBMC vs. N Tumor	-10.56	No	ns	>0.9999	A-D			P value	0.0219
			0.926424	0	0.679535		Kruskal-Wallis statistic	11.92		HD PBMC vs. R Tumor	-18.07	Yes	*	0.0327	A-E			P value summary	*
			0	0	0.213134					N PBMC vs. R PBMC	2.7	No	ns	>0.9999	B-C			Significantly different (P < 0.05)?	Yes
			0		0.494664		Data summary			N PBMC vs. N Tumor	-2.356	No	ns	>0.9999	B-D			One- or two-tailed P value?	Two-tailed
					0		Number of treatments (columns)	5		N PBMC vs. R Tumor	-9.867	No	ns	>0.9999	B-E			t, df	t=2.836, df=8
					0		Number of values (total)	44		R PBMC vs. N Tumor	-5.056	No	ns	>0.9999	C-D			Number of pairs	9
					0					R PBMC vs. R Tumor	-12.57	No	ns	0.0965	C-E
					0.693187					N Tumor vs. R Tumor	-7.511	No	ns	>0.9999	D-E			How big is the difference?
					0.244159													Mean of differences (E - D)	0.6573
										Test details	Mean rank 1	Mean rank 2	Mean rank diff.	n1	n2	Z		SD of differences	0.6953
										HD PBMC vs. N PBMC	12	20.2	-8.2	5	5	1.09		SEM of differences	0.2318
										HD PBMC vs. R PBMC	12	17.5	-5.5	5	10	0.8443		95% confidence interval	0.1229 to 1.192
										HD PBMC vs. N Tumor	12	22.56	-10.56	5	9	1.591		R squared (partial eta squared)	0.5014
										HD PBMC vs. R Tumor	12	30.07	-18.07	5	15	2.942
										N PBMC vs. R PBMC	20.2	17.5	2.7	5	10	0.4145		How effective was the pairing?
										N PBMC vs. N Tumor	20.2	22.56	-2.356	5	9	0.3551		Correlation coefficient (r)	0.4743
										N PBMC vs. R Tumor	20.2	30.07	-9.867	5	15	1.606		P value (one tailed)	0.0985
										R PBMC vs. N Tumor	17.5	22.56	-5.056	10	9	0.9251		P value summary	ns
										R PBMC vs. R Tumor	17.5	30.07	-12.57	10	15	2.588		Was the pairing significantly effective?	No
										N Tumor vs. R Tumor	22.56	30.07	-7.511	9	15	1.498
	C58789
	HD PBMC	N PBMC	R PBMC	N Tumor	R Tumor		Table Analyzed	58789		Number of families	1							Table Analyzed	58789
	0	0	0	0	0.635156					Number of comparisons per family	10
	0	0	0	1.04304	2.3998		Kruskal-Wallis test			Alpha	0.05							Column E	R Tumor
	0	1.26768	0	1.38644	1.63179		P value	0.0069										vs.	vs.
	0	0	0	0	2.42283		Exact or approximate P value?	Approximate		Dunn's multiple comparisons test	Mean rank diff.	Significant?	Summary	Adjusted P Value				Column D	N Tumor
	0	0.482712	0	0	1.54128		P value summary	**		HD PBMC vs. N PBMC	-8.2	No	ns	>0.9999	A-B
			1.26768	0.588083	1.38564		Do the medians vary signif. (P < 0.05)?	Yes		HD PBMC vs. R PBMC	-4.1	No	ns	>0.9999	A-C			Paired t test
			0	0.338217	0.760567		Number of groups	5		HD PBMC vs. N Tumor	-13.78	No	ns	0.3983	A-D			P value	0.0145
			0.482712	1.64696	1.434		Kruskal-Wallis statistic	14.13		HD PBMC vs. R Tumor	-18.53	Yes	*	0.0282	A-E			P value summary	*
			0	0.00601539	0.328009					N PBMC vs. R PBMC	4.1	No	ns	>0.9999	B-C			Significantly different (P < 0.05)?	Yes
			0		0.423518		Data summary			N PBMC vs. N Tumor	-5.578	No	ns	>0.9999	B-D			One- or two-tailed P value?	Two-tailed
					0		Number of treatments (columns)	5		N PBMC vs. R Tumor	-10.33	No	ns	0.9588	B-E			t, df	t=3.110, df=8
					0		Number of values (total)	44		R PBMC vs. N Tumor	-9.678	No	ns	0.7964	C-D			Number of pairs	9
					0					R PBMC vs. R Tumor	-14.43	Yes	*	0.0326	C-E
					0.185656					N Tumor vs. R Tumor	-4.756	No	ns	>0.9999	D-E			How big is the difference?
					0.833853													Mean of differences (E - D)	0.8367
										Test details	Mean rank 1	Mean rank 2	Mean rank diff.	n1	n2	Z		SD of differences	0.8072
										HD PBMC vs. N PBMC	11.5	19.7	-8.2	5	5	1.079		SEM of differences	0.2691
										HD PBMC vs. R PBMC	11.5	15.6	-4.1	5	10	0.6229		95% confidence interval	0.2162 to 1.457
										HD PBMC vs. N Tumor	11.5	25.28	-13.78	5	9	2.056		R squared (partial eta squared)	0.5472
										HD PBMC vs. R Tumor	11.5	30.03	-18.53	5	15	2.987
										N PBMC vs. R PBMC	19.7	15.6	4.1	5	10	0.6229		How effective was the pairing?
										N PBMC vs. N Tumor	19.7	25.28	-5.578	5	9	0.8322		Correlation coefficient (r)	0.3214
										N PBMC vs. R Tumor	19.7	30.03	-10.33	5	15	1.665		P value (one tailed)	0.1995
										R PBMC vs. N Tumor	15.6	25.28	-9.678	10	9	1.753		P value summary	ns
										R PBMC vs. R Tumor	15.6	30.03	-14.43	10	15	2.942		Was the pairing significantly effective?	No
										N Tumor vs. R Tumor	25.28	30.03	-4.756	9	15	0.9386

## Sheet: Fig. 8j FlowSOM cluster heatmap
	ClusterID	MetaclusterID	CEACAM1 <Tb159Di>	PD1 <Tm169Di>	PD-L1 <Lu175Di>	CD45RO (v) <Sm149Di>	CD45RA (v) <Nd150Di>	CCR7 (v) <Er167Di>	CD183 (v) <Gd156Di>	CD127 (v) <Yb176Di>	CD27 (v) <Sm154Di>	CD28 (v) <Gd160Di>	CD57 (v) <Gd155Di>	CD185 (v) <Gd158Di>
	1	1	0	0	0	0	0	0	0	0	0	0	0	0
	2	1	0.771948	1.02471	0.352962	0.107367	3.4987	0.481637	1.41804	0.826307	0.211671	0.949621	5.21666	0
	3	1	0	0	0	0	0	0	0	0	0	0	0	0
	4	1	1.40224	0.120977	0.507018	0.378513	4.10775	0.72577	1.51322	0.431281	0.232811	1.22536	2.62627	0.0845125
	5	2	0.901319	0.0985347	0.522386	0.725622	3.66113	0.225161	1.62559	0.942947	0.586303	0.740202	0.620838	0.131144
	6	2	1.3403	0.131331	0.185436	0.211826	4.21857	0.20083	1.02961	0.70388	2.81548	0.883108	0.587059	0.194118
	7	2	1.70006	0.438391	0.534508	0.69179	3.89362	1.76072	1.24935	1.32429	3.11473	1.24409	0.110454	0.188574
	8	2	0.530761	0.149787	0.20868	0.343216	3.48732	2.86229	0.32795	2.83304	3.20184	2.00925	0.190439	0.0934621
	9	2	0	0.362928	0	0.992038	4.0869	2.12913	1.83845	2.3347	3.97248	0	0.81103	0
	10	2	1.64609	0.424083	0.12453	0.298344	4.21916	3.39417	2.30676	3.75939	4.38165	2.96264	0.0448957	0.407713
	11	1	1.56578	0	0	1.28951	5.70965	0	0	2.02258	0	0	6.1922	0.270359
	12	1	0	0	0	0	0	0	0	0	0	0	0	0
	13	1	0.803857	0	0.316032	0.0799479	4.19073	0.220934	2.43015	1.07863	2.22724	0.0454121	4.96579	0.171639
	14	1	0.90299	0.341214	0	0.460029	3.93446	0.443276	1.74996	0.75898	2.63694	1.16148	3.59882	0.292139
	15	2	1.84505	0.515702	0.0101763	0.639815	4.01634	0.667182	0.975579	0.840509	0.407938	0.520697	0.634792	0.208708
	16	2	1.38436	0.269419	0.538439	0.518532	4.17964	0.522252	1.04863	2.90772	3.19314	1.01369	0.663978	0.061813
	17	2	0.0200591	0	0	0	3.63477	0	0	2.16399	2.83561	0.978041	0	0.0739653
	18	2	1.08224	0.13317	0.384285	0.459065	3.90105	2.51225	2.32497	2.98877	3.38868	1.89251	0.254395	0.173692
	19	2	1.30125	0.261416	0.4791	0.358157	3.64049	2.64411	1.94422	2.79032	3.0543	1.99962	0.319329	0.251499
	20	2	1.44935	0.345551	0.709011	0.337926	4.07379	3.21893	1.14549	3.57189	3.5953	2.52085	0.48373	0.148318
	21	1	1.30731	0.41954	0.379745	0.17465	3.55044	0.0344564	1.36387	0.832073	0.420692	0.378942	6.69183	0.474991
	22	1	1.3004	0	0.753921	0.135368	4.34424	0.360515	2.08505	0.62735	2.88597	1.10715	5.5398	0.18247
	23	1	0.763759	0.390119	0.292185	0.392895	2.14598	0.27438	1.64528	0.82329	2.23716	0.966885	4.82769	0.403667
	24	1	1.23652	0.186899	0.325389	0.513173	3.50004	0.495158	2.08141	2.10505	2.88036	1.79182	4.52138	0.280637
	25	2	2.07345	0.321583	0.508232	0.273011	3.09245	0.391061	1.08818	0.77296	2.25128	0.830055	0.263009	0.00340141
	26	3	0.754475	0.380085	0.335937	0.95119	0.935592	0.31365	1.21084	0.351141	2.73697	2.09222	0.324737	0.213763
	27	2	1.42248	0.523467	0.59711	0.436003	3.07371	0.434033	0.829228	2.59583	2.15658	2.31271	0.49034	0.130331
	28	2	1.35813	0.213387	0.390411	0.557862	4.12598	0.280813	2.70701	1.86934	2.84064	1.83071	0.578486	0.297005
	29	2	1.41984	0.253826	0.4624	0.98008	2.86731	2.13702	3.04568	3.7216	3.51484	2.4704	0.483813	0.282909
	30	4	3.40117	0.84677	0.50712	1.43522	3.75522	0.892257	2.65084	4.04116	1.27598	2.29407	0.672452	0.470169
	31	5	0.171154	0.375822	0.430717	0.730792	3.18995	1.43661	0.614454	2.08877	0.933685	0.687793	6.60548	0.17375
	32	1	3.29567	0.982166	1.06274	0.227073	3.53797	1.7899	3.29951	2.78349	0.526663	0.60546	5.79571	1.21716
	33	6	0.636223	0.501229	0.546418	0.753672	0.896843	0.281366	0.812761	0.817429	0.390287	0.462467	5.89374	0.185761
	34	1	0.664443	0.504344	0.440246	0.538296	1.18404	0.357383	1.04564	1.59894	2.02329	1.53239	3.201	0.164259
	35	3	0.749666	0.963371	0.532706	3.06046	0.491037	0.258987	0.323837	1.41529	0.414037	0.502936	0.757357	0.214245
	36	3	0.36545	0.632825	0.272089	2.75665	0.175602	0.419122	0.145146	0.57803	1.88873	1.04266	0.128086	0.0912436
	37	3	0.943519	0.317989	0.311629	0.640286	1.1319	0.525362	2.59692	2.45485	2.81556	0.8551	0.374135	0.355632
	38	3	1.13503	0.239177	0.331032	2.06904	0.62688	0.52315	2.65314	2.70546	3.32149	2.5951	0.469912	0.535256
	39	3	1.12473	0.200676	0.38467	0.58916	2.17017	0.751434	2.7608	2.98404	3.13665	2.5696	0.432372	0.461904
	40	2	1.36842	0.262521	0.60804	0.661579	2.24829	2.2344	0.54739	3.70017	3.38366	2.77947	0.315235	0.0768924
	41	6	0.943531	0.295617	0.24476	2.55906	0.988627	0.0446477	1.17366	0.512219	0.58542	0.186515	7.11219	0.0537009
	42	5	0.305635	0.22797	1.07407	1.51321	1.06997	0.191142	0.6626	2.10723	0.433186	0.600523	6.00713	0.129489
	43	6	0.522926	0.695446	0.40462	3.06864	0.648973	0.350408	1.10642	0.725168	2.67984	1.22574	5.81056	0.164508
	44	6	0.620063	0.694457	0.248475	2.58369	0.307365	0.175154	0.516031	0.853952	1.71145	0.904724	4.04202	0.093709
	45	3	1.11828	0.570641	0.359569	3.11713	0.435469	0.873085	1.06731	0.905233	2.66496	2.60222	0.309879	0.372737
	46	7	0.337914	0.824839	1.16085	2.18355	0.471707	0.229791	0.377622	3.6215	1.59643	2.48885	0.459036	0.222487
	47	3	0.455052	0.296819	0.414184	0.934613	0.236293	0.433496	0.235672	2.84625	2.50958	1.67737	0.167043	0.0918631
	48	3	0.442046	0.463359	0.407031	1.62625	0.213067	0.442589	0.259231	2.08121	0.644053	0.964619	0.194169	0.08549
	49	8	0.373419	0.299	0.290444	0.316903	0.128638	2.43569	0.131146	2.63154	1.91177	0.803756	0.0755162	0.0891179
	50	3	0.699465	0.459666	0.597992	0.522629	0.245704	3.06931	1.52081	3.39023	1.7444	1.6787	0.156043	0.293919
	51	6	0.34417	1.45801	0.0713808	4.2625	0.660105	0.34558	0.296327	0.434609	0.238758	1.18383	4.73575	0.0355852
	52	6	0.605587	0.827891	0.916297	1.69138	0.744574	0.373733	0.395452	3.1343	0.627218	0.789863	4.56367	0.163241
	53	6	1.25234	0.464781	0.412598	2.84273	0.725781	0.635861	1.99285	1.0874	2.35306	2.25876	4.41281	0.551189
	54	6	0.781601	0.462434	0.386389	3.08214	0.387888	0.268624	0.81894	2.06658	2.68566	2.15132	3.00973	0.220844
	55	3	0.507045	1.20883	0.364538	3.20534	0.290629	0.694535	0.257109	0.517024	2.86388	2.64922	0.259735	0.206368
	56	3	0.551113	0.498412	0.310189	3.31612	0.390656	0.478023	0.214475	2.4557	2.73157	1.98187	0.179476	0.144285
	57	3	0.830308	0.712816	0.794531	2.71728	0.678713	0.543655	0.578312	3.62218	1.45131	2.42893	0.458946	0.199656
	58	8	0.351835	0.555638	0.475023	0.91823	0.146744	0.707423	0.120418	3.61915	1.35414	2.06677	0.172405	0.093727
	59	8	0.308764	0.289667	0.217908	0.291446	0.117157	3.97194	0.0888302	3.43232	2.02056	1.26955	0.112185	0.0684962
	60	8	0.413314	0.469956	0.29278	1.18149	0.110772	3.02869	0.12675	1.12391	2.75119	2.61661	0.194582	0.110283
	61	6	0.841964	0.607465	0.787816	2.62371	0.871595	0.371916	1.03809	1.18544	0.840215	0.727108	5.00523	0.151007
	62	9	0.89855	0.604314	0.710475	3.78869	0.804358	0.824468	1.01938	2.73145	2.5919	2.70911	5.07587	0.372022
	63	9	0.473058	0.907838	0.946532	2.45477	0.428931	1.47446	0.323978	3.75488	1.77113	2.54581	3.66888	0.195418
	64	3	1.27207	0.239333	0.445783	2.17802	1.18208	0.501818	2.81056	2.60234	3.45889	2.79626	3.75089	0.675781
	65	3	1.33271	0.251781	0.512207	2.44879	1.26604	0.549837	2.90777	2.94122	3.65084	3.00156	0.785336	0.753521
	66	3	0.883052	0.931243	0.925802	3.13547	0.939233	0.771179	1.1493	4.01473	3.09967	2.71265	0.759436	0.378767
	67	8	0.351874	0.579223	0.481827	2.54494	0.154839	1.64922	0.157469	3.74678	1.86483	2.32821	0.178143	0.117476
	68	8	0.331411	0.473264	0.507101	0.571814	0.133735	2.44812	0.127266	4.08538	2.23511	2.68449	0.166068	0.122542
	69	8	0.326901	0.231925	0.261209	1.31023	0.134511	4.11525	0.0800959	3.69315	2.03968	2.43081	0.154259	0.0752784
	70	8	0.29065	0.235962	0.222882	0.253674	0.125265	3.95269	0.0745227	3.29506	1.11856	2.28379	0.145056	0.068758
	71	9	0.810826	1.05314	0.497452	3.46012	0.637751	0.225185	0.984055	0.805684	3.13546	1.68336	4.88682	0.229069
	72	9	0.550853	0.746467	0.92874	3.44495	0.502327	1.14627	0.341049	2.32876	2.12722	2.85078	4.5698	0.209029
	73	9	1.81051	0.520688	0.746325	2.82929	1.25606	1.00248	2.81192	1.66407	3.24773	2.43563	4.5871	0.739358
	74	4	1.3774	0.0359327	1.34233	1.68965	1.91718	0.859015	1.67761	3.74138	3.07476	2.91882	5.53361	0.0987007
	75	3	2.12997	0.35561	0.727596	1.81799	2.33852	1.8242	2.94015	3.9627	3.68478	3.26459	0.934724	0.659153
	76	3	1.1682	0.586915	0.957591	2.7167	0.795468	2.24454	0.62468	3.80526	3.29046	2.79896	0.24609	0.0939205
	77	3	0.609653	0.827955	0.684988	3.68683	0.431909	2.069	0.395389	3.53505	2.43884	2.87631	0.557834	0.228961
	78	8	0.428055	0.644302	0.688795	2.36163	0.168079	3.05195	0.219455	4.49348	2.51405	3.03873	0.247709	0.174031
	79	8	0.38064	0.280412	0.271521	1.37596	0.174852	4.45436	0.0998389	4.0137	2.21457	2.66054	0.177363	0.0950224
	80	8	0.305928	0.248125	0.240576	0.138301	0.149076	4.34882	0.0690257	3.87613	2.20364	2.58794	0.145352	0.0772598
	81	10	0.624459	1.59463	0.563692	3.04915	0.207154	0.390212	0.243324	0.726711	3.28364	2.75859	0.305449	0.142287
	82	10	0.871766	1.41079	0.525449	4.36456	0.653814	0.45905	0.322355	2.3683	2.24972	1.86873	0.43833	0.181355
	83	10	0.907463	1.56109	0.717722	3.99739	0.670695	0.379716	0.833505	1.2268	3.54149	2.63644	0.587766	0.256548
	84	10	1.26955	0.375276	0.573709	2.52558	1.05651	0.354916	2.33583	1.11933	3.67303	2.33476	0.771667	0.266065
	85	3	2.03594	0.578386	0.727196	1.88904	1.37173	1.82033	3.1929	3.12072	2.91834	2.494	1.00867	0.986088
	86	3	1.12826	0.356111	0.770569	2.35478	0.996867	2.04319	0.624736	3.91421	2.85176	3.31898	0.401867	0.329983
	87	3	1.11334	0.428847	0.579136	2.97165	0.651979	1.97713	0.75743	3.10612	3.31175	3.22086	0.214384	0.136363
	88	8	0.360849	0.268317	0.507769	1.96509	0.117792	2.94932	0.145859	4.06851	1.9219	3.1313	0.155068	0.104488
	89	8	0.458119	0.615447	0.447972	0.382785	0.322157	4.54864	0.23239	4.35347	2.88623	2.98588	0.331315	0.164603
	90	8	0.306678	0.280974	0.216557	0.436552	0.138426	4.15299	0.087056	3.42845	1.96025	2.35466	0.156931	0.0778955
	91	10	0.358411	1.97729	0.269859	4.34573	0.473093	0.214045	0.368453	0.165156	3.17727	1.40976	0.301954	0.328504
	92	10	0.482507	1.34089	0.346304	2.53851	0.18074	0.283139	0.261139	0.474488	1.89261	1.03652	0.232563	0.169528
	93	10	0.844782	1.86968	0.71027	3.37828	0.398962	0.280593	0.538293	0.727224	1.33583	1.60631	0.404879	0.178382
	94	3	1.57287	1.23531	0.802494	3.20646	0.615759	1.33918	2.57176	1.25734	2.7814	1.55551	0.578091	0.663196
	95	3	1.38268	0.536509	0.644139	1.59285	0.599752	1.46294	2.04862	2.03054	1.38211	1.18099	0.488761	0.39936
	96	3	1.08787	0.273359	0.525302	0.936714	0.938001	0.908719	0.777351	3.17371	2.76557	2.58388	0.261902	0.202089
	97	3	0.557532	0.309728	0.490793	2.50602	0.23548	0.823619	0.301416	3.34561	0.99124	2.4849	0.181618	0.156193
	98	8	0.355415	0.25669	0.564476	1.72379	0.122651	2.60164	0.105902	4.31127	1.81632	3.17023	0.128378	0.108235
	99	8	0.571936	1.04031	0.754897	2.78821	0.255006	2.37315	0.29083	3.26358	2.55203	2.71985	0.382004	0.218431
	100	8	0.428863	0.698597	0.392135	0.731295	0.242256	4.17763	0.231246	3.87969	2.89375	2.76017	0.296768	0.15938
